# Supplementary material for: Efficient simulation of clinical target response surfaces
Source: CPT Pharmacometrics Syst Pharmacol. 2022 Mar 11;11(4):512–23. doi: 10.1002/psp4.12779 (PMC9007598; doi:10.1002/psp4.12779)
Supplement: Supplementary file 4 — Supplementary Material4 [file PSP4-11-512-s001.zip]

Archive with 19 entries (13 files):
- SI-Code/
- SI-Code/Readme.md
- SI-Code/01-Models/
- SI-Code/01-Models/01-Malaria/
- SI-Code/01-Models/01-Malaria/Covariates.csv
- SI-Code/01-Models/01-Malaria/Model.txt
- SI-Code/01-Models/01-Malaria/EquivalentDoseInfo.csv
- SI-Code/01-Models/01-Malaria/Parameters.xlsx
- SI-Code/01-Models/02-Antibiotics/
- SI-Code/01-Models/02-Antibiotics/Parameters.xls
- SI-Code/01-Models/02-Antibiotics/Model.txt
- SI-Code/01-Models/02-Antibiotics/Covariates.csv
- SI-Code/01-Models/02-Antibiotics/Parameters-ReducedRSE.xlsx
- SI-Code/02-Scripts/
- SI-Code/02-Scripts/S201-Antibiotics-IsoboleSimulations.R
- SI-Code/02-Scripts/S101-Malaria-IsoboleSimulations.R
- SI-Code/02-Scripts/S001-Installation.R
- SI-Code/02-Scripts/Resources/
- SI-Code/02-Scripts/Resources/generateEventTable_malariaModel.R
