# Supplementary material for: Efficient simulation of clinical target response surfaces
Source: CPT Pharmacometrics Syst Pharmacol. 2022 Mar 11;11(4):512–23. doi: 10.1002/psp4.12779 (PMC9007598; doi:10.1002/psp4.12779)
Supplement: Supplementary file 4 — Supplementary Material4 [file PSP4-11-512-s001.zip › SI-Code/Readme.md]

# Environment

The scripts require the R-package IQRtools to run. 
The installation script will install IQRtools in your R installation.
As this package has many dependencies, this might take some time.
Alternatively, you can use the docker images of IQDesktop. 
For installation guidances of the free docker image, see here: https://iqdesktop.intiquan.com/book/installation.html

# Scripts

* The installation script will install the R-packages populationIsoboles and IQRtools, if not yet installed.

* The simulation scripts can be run either from RStudio, where the working directory will be set correctly to the folder containing the scripts. 
To execute the scripts from command line, please ensure your working directory is the folder containing the scripts, as the scripts contain relative paths.

* The malaria and antibiotics scripts run a population isobole simulation similar to those in the publication. For illustration purposes, the numbers of populations and subjects per population were chosen lower, but can be set to the original values to replicate the results in the paper. Unfortunately, the seed for the random numbers was not saved in the original simulations, so the confidence level response surface is not exactly the same as in the manuscript due the finite sample sizes.
