# Supplementary material for: Efficient simulation of clinical target response surfaces
Source: CPT Pharmacometrics Syst Pharmacol. 2022 Mar 11;11(4):512–23. doi: 10.1002/psp4.12779 (PMC9007598; doi:10.1002/psp4.12779)
Supplement: Supplementary file 4 — Supplementary Material4 [file PSP4-11-512-s001.zip › SI-Code/01-Models/01-Malaria/Covariates.csv]

WT0	AGE	PLbase
15.6	5	15.8
15.9	4	17.7
20.7	3	15.6
18.1	4	16.3
16.6	4	17.4
17.4	3	13.9
16.4	5	17.6
16	4	15.3
19.1	4	15.9
15.1	3	17.6
18.4	3	17.6
16.3	2	15.1
20.5	4	18.8
18.6	4	14.4
17.3	4	19
18.4	5	14.8
18.4	5	14.6
18.6	5	15.8
18	4	14
17.7	3	17
18.8	4	13.9
18.3	5	14.8
16.4	2	14.5
17.9	3	15.6
16.9	2	14.2
16.7	3	15.2
18.3	5	14.7
18.1	4	15.3
18.4	3	18.2
20.5	4	16.8
20.8	4	16.2
16	5	17.4
17.9	4	17.5
17.8	2	16.7
19.7	6	15.9
17.7	4	18.2
16.2	4	16.3
17.7	5	15.2
16.4	4	15.1
16.4	3	13.6
16.4	2	15
17.8	3	15.9
19.9	3	14.1
16.3	3	15.6
17	3	18.2
17.6	3	18.7
16.4	2	18.4
16.1	2	19.6
16.6	5	17.9
18.1	4	15.9
16.2	3	13
17.1	4	17.1
16.1	2	15.6
18.9	5	17
15.1	4	16.8
15.1	5	16.8
15.5	4	19.5
15.8	2	15.8
19.2	4	15.4
18.7	5	17.9
20.2	3	18.1
16.5	2	15.3
17.8	6	17.5
19.6	4	16.8
16	4	17.7
17.4	5	15.1
17.8	4	18.1
19.4	5	15.7
20.2	6	16.2
16.3	3	17.8
16.5	4	18.7
17.3	3	19.1
15.5	3	17
16.5	5	14.7
21	4	16.6
18.5	4	18.3
19	4	16.4
15.6	4	15.9
16.2	3	16.7
21.9	4	18
19.8	5	17.8
18.2	2	17.5
17.7	4	17.2
17.6	4	15.4
21.5	4	18
15.3	2	15.9
21.4	6	17.6
15.2	5	18.5
18.4	4	18.3
20.6	4	18.9
18.1	5	16.5
18.1	4	16
19.2	5	17.7
18.4	3	18.8
18.8	5	17.8
16.4	5	16.2
18.9	6	15.9
20	4	18.9
16.2	4	16.2
17	6	19.7
16	6	19.1
17.1	5	14
15.4	3	14.4
20.9	2	16.5
16	5	17.5
21.4	4	18.6
18.2	4	17.5
17.8	5	19.6
19.1	3	15.6
18.5	5	14.3
22.2	4	15.1
19.3	4	16.3
17.8	4	18.3
19.7	6	17.3
15.6	3	14.9
19.4	6	16.1
19.6	3	13.4
16	4	13.8
17.5	6	15.4
17.4	6	16.5
18.1	4	16
19	4	15.4
19.4	4	17.7
17.4	4	16.2
17.3	5	16.9
17	2	18.3
16.3	5	17.1
16.9	5	15.4
20.4	6	13.6
18.1	6	17.4
16.7	5	17.6
18.2	5	15.5
17.2	3	15.1
17.8	4	17.7
16	2	17.4
16.9	5	18.3
16	5	17.9
18.7	5	16.8
17.9	4	18.2
17.1	5	18.4
15.9	4	17.1
15.6	4	19
15.4	4	17.8
17.2	4	18.6
15.7	3	14.2
17.3	5	16.6
16.1	4	19.1
16.2	2	16.3
17.4	5	17.5
15.9	3	17.8
16.9	5	15.4
18.6	3	19.6
16.7	5	18.1
15.8	3	18.1
19.3	4	15.9
16.8	6	18.8
15.1	4	17.3
15.4	6	17.5
16.3	4	14.5
18.5	4	15.5
16.3	5	19
21	5	15.8
20.3	5	15.7
18.3	5	14.8
21	6	15.4
16.6	4	15.1
15.9	4	14.9
18	4	15.1
18.6	5	16.2
18.3	5	18
16.5	3	18.8
19.1	3	18.1
19.4	1	16.8
16	3	16.7
21.6	3	16.9
20.9	5	16.4
18.5	2	15.7
17.8	3	15.3
16.6	4	15
15.7	5	17.2
20	4	16.4
18.1	3	16.4
17.1	5	17.6
17.4	4	14.5
15.3	4	17.1
16.1	4	14.4
19.3	3	16
16.4	3	18.1
19	4	17.1
17.1	3	15.3
19.9	5	19.3
18.1	3	14.8
17.6	3	18.4
18	4	14.4
18.2	4	15.6
17.1	3	16.4
18.8	5	14.1
16.9	3	15.8
18.5	3	13.8
18.4	5	15.3
15.7	1	15.1
18.6	5	15.8
16.9	4	13.4
16.4	2	14.2
19.2	3	15.4
18.4	3	16.3
17.1	2	18
20.3	4	15.8
21.2	3	17.1
16.6	5	16.3
17.3	3	19
18.8	4	16.7
19.9	6	15.1
18	5	17.8
15.5	5	16.2
18.6	5	15.9
16.8	2	14.9
17.3	4	14
15.7	2	15.1
17.1	4	17
18.8	2	14.2
15.9	4	15.9
16.9	3	18.2
17.8	4	18.3
17.2	3	16.8
15.8	3	19.4
15.6	5	18
17.6	4	14.8
16.8	5	13.7
16.2	4	17.1
15.6	4	15.2
19.1	3	17.3
15.9	5	16
15.6	6	16.8
16	5	19.4
16	4	16.4
19	2	15.7
18.8	6	18.2
19.3	4	17.8
16.5	2	14.6
18	4	17.5
20.7	5	17.3
15.2	4	18.2
17.7	4	15.1
17.4	5	18.8
18.8	4	16.6
20.3	5	17.7
15.7	4	16.8
17.5	5	17.9
17.2	1	19.2
16.4	3	15.7
16.8	4	16.1
21.2	4	16.5
17.8	2	18.3
17.7	5	17.2
15.4	4	15.8
15.7	5	16.2
20.7	6	18.2
20.8	6	17.6
17.9	2	17
17.5	4	17.2
17.5	4	16.3
21.6	2	17.4
16.1	3	15.8
20.3	6	17.3
15.1	5	18.3
19.4	3	18.8
21.6	4	17.7
18	3	17.4
18.1	3	16.7
18.2	6	17.6
17.5	3	19.6
17.7	4	17.8
15.7	5	16.4
18.4	5	17.2
19.7	5	18.6
15.3	5	15.8
16.8	5	18
16.2	5	18.1
16.5	4	14.9
15.8	5	15.1
20.7	4	17.2
15.6	4	18.1
21.1	4	19.5
18.2	3	17.4
17.5	5	19.4
17.8	3	14.8
17.7	4	14.1
20.6	2	15.7
18.4	5	16.3
17.4	5	19.2
20.8	5	16.8
15.9	5	15
20.4	5	16
19.5	4	13.8
16	3	14.2
17	6	14.2
16.5	5	16.1
18	4	16.1
19.3	6	15.5
18.7	4	17.9
17.9	6	16.5
16.8	6	16.8
16.9	4	16.7
16.3	5	16.9
17.8	5	16.1
19.4	4	14.9
17.8	6	16.2
16.8	5	18
18.4	3	16.6
17.6	3	14.8
17.5	6	18.1
15.5	3	18.6
16.8	4	18.5
15.3	6	17.9
17.6	3	16.8
18.6	5	17.9
17	6	17.2
16	3	17.6
15.7	4	18.4
15.6	4	17.9
17.6	5	18.8
16.3	5	13.5
18.6	4	16.7
16.2	4	18.4
17.3	3	16.4
16.4	4	16.7
16.1	5	17.3
17.6	5	14.6
18.5	4	19.6
16.6	6	17.4
16.2	5	19
19.1	6	16
16.6	6	18.6
15.7	5	17.7
15.2	5	17.3
16.9	4	14.9
19.7	6	15.2
16.5	5	19.6
20.5	4	15.2
19.8	4	16.1
17.4	5	15.6
21.6	5	16.4
16.9	5	15.5
16.1	3	14.5
17.1	4	14
18.7	6	15.7
18.4	4	17.3
15.9	2	18.7
17.7	5	18.3
20.2	2	18
16	4	17
21.7	3	16.7
20.2	5	17.5
18.7	4	16.3
16.9	4	15.4
