# Supplementary material for: Efficient simulation of clinical target response surfaces
Source: CPT Pharmacometrics Syst Pharmacol. 2022 Mar 11;11(4):512–23. doi: 10.1002/psp4.12779 (PMC9007598; doi:10.1002/psp4.12779)
Supplement: Supplementary file 4 — Supplementary Material4 [file PSP4-11-512-s001.zip › SI-Code/01-Models/01-Malaria/Model.txt]

********** MODEL NAME

model_PKPDcombo_3cpt_Emax_Bliss

********** MODEL NOTES

Library model for SCID mouse combo PKPD modeling.
PK		3 compartmental distribution model
non-linear (linear+saturable)
1st order absorption
PK DDI	Mutual elimination inhibition in a competitive manner.
PD		Emax model
PD DDI Empirical Bliss independence model.
GammaBliss: interaction parameter with 1 for Bliss independence, <1 Bliss antagonism, >1 Bliss synergy
Emax of drug 1 assumed to be the larger Emax
Important assumption: INPUT dose (mg or mg/kg) and PK model matched to lead to drug
concentration in ug/mL!

********** MODEL STATES

d/dt(Adx1) = -kax1*Adx1 + Fabs1x1*factorUnits*INPUT1
d/dt(Acx1) = kax1*Adx1 - Q1x1/Vcx1*Acx1 + Q1x1/Vp1x1*Ap1x1 - Q2x1/Vcx1*Acx1 + Q2x1/Vp2x1*Ap2x1 - CLx1*Ccx1/Inh21 - (VMAXx1*Ccx1)/(KMx1*Inh21+Ccx1)
d/dt(Ap1x1) = Q1x1/Vcx1*Acx1 - Q1x1/Vp1x1*Ap1x1
d/dt(Ap2x1) = Q2x1/Vcx1*Acx1 - Q2x1/Vp2x1*Ap2x1
d/dt(Adx2) = -kax2*Adx2 + Fabs1x2*factorUnits*INPUT2
d/dt(Acx2) = kax2*Adx2 - Q1x2/Vcx2*Acx2 + Q1x2/Vp1x2*Ap1x2 - Q2x2/Vcx2*Acx2 + Q2x2/Vp2x2*Ap2x2 - CLx2*Ccx2/Inh12 - (VMAXx2*Ccx2)/(KMx2*Inh12+Ccx2)
d/dt(Ap1x2) = Q1x2/Vcx2*Acx2 - Q1x2/Vp1x2*Ap1x2
d/dt(Ap2x2) = Q2x2/Vcx2*Acx2 - Q2x2/Vp2x2*Ap2x2
d/dt(PL) = GR - Kkill
 
Adx1(0) = 0
Acx1(0) = 0
Ap1x1(0) = 0
Ap2x1(0) = 0
Adx2(0) = 0
Acx2(0) = 0
Ap1x2(0) = 0
Ap2x2(0) = 0
PL(0) = PLbase+PLerr
 
********** MODEL PARAMETERS

Fabs1x1 = 1 # Relative bioavailability Drug1 (-)
kax1 = 0.1 # Absorption rate parameter Drug1 (1/hour)
CLx1 = 0 # Apparent clearance Drug1 (L/hour)
VMAXx1 = 0 # Maximum apparent clearance rate Drug1 (mg/hour)
KMx1 = 10 # Michaelis-Menton constant Drug1 (ug/mL)
Vcx1 = 1 # Apparent central volume Drug1 (L)
Q1x1 = 0 # Apparent intercompartmental clearance Drug1 (L/hour)
Vp1x1 = 10 # Apparent peripheral volume Drug1 (L)
Q2x1 = 0 # Apparent intercompartmental clearance to second peripheral compartment Drug1 (L/hour)
Vp2x1 = 10 # Apparent second peripheral volume Drug1 (L)
Tlag1x1 = 0 # Absorption lag time Drug1 (hours)
Fabs1x2 = 1 # Relative bioavailability Drug2 (-)
kax2 = 0.1 # Absorption rate parameter Drug2 (1/hour)
CLx2 = 0 # Apparent clearance Drug2 (L/hour)
VMAXx2 = 0 # Maximum apparent clearance rate Drug2 (mg/hour)
KMx2 = 10 # Michaelis-Menton constant Drug2 (ug/mL)
Vcx2 = 1 # Apparent central volume Drug2 (L)
Q1x2 = 0 # Apparent intercompartmental clearance Drug2 (L/hour)
Vp1x2 = 10 # Apparent peripheral volume Drug2 (L)
Q2x2 = 0 # Apparent intercompartmental clearance to second peripheral compartment Drug2 (L/hour)
Vp2x2 = 10 # Apparent second peripheral volume Drug2 (L)
Tlag1x2 = 0 # Absorption lag time Drug2 (hours)
Ki12 = 1e+100 # Inhibition constant of Drug2 by Drug1
Ki21 = 1e+100 # Inhibition constant of Drug1 by Drug2
PLbase = 0 # Log-transformed baseline parasitemia (percent or 1/mL)
PLerr = 0 # Individual deviation from baseline parasitemia
GR = 0.05 # Net parasite growth rate (1/hour)
EMAXx1 = 0.1 # Maximum clearance rate Drug1 (1/hour)
EC50x1 = 0.1 # Concentration achieving 50percent of maximum effect Drug1 (ug/mL)
hillx1 = 1 # Hill coefficient Drug1 (.)
EMAXx2 = 0.1 # Maximum clearance rate Drug2 (1/hour)
EC50x2 = 0.1 # Concentration achieving 50percent of maximum effect Drug2 (ug/mL)
hillx2 = 1 # Hill coefficient Drug2 (.)
GammaBliss = 1 # Bliss independence interaction parameter (-)
factorUnits = 1
yps = 1e-06
INPUT1 = 0
Tlag1 = 0
INPUT2 = 0
Tlag2 = 0
 
********** MODEL VARIABLES

Ccx1 = Acx1/Vcx1
Ccx1EPS = Ccx1+yps
Ccx2 = Acx2/Vcx2
Ccx2EPS = Ccx2+yps
Inh12 = (1+Ccx1/Ki12)
Inh21 = (1+Ccx2/Ki21)
frac = 1/(1+(EMAXx1/EMAXx2)^20)
KillMin = frac * EMAXx1 + (1-frac) * EMAXx2
RD11 = Ccx1EPS^hillx1/(EC50x1^hillx1+Ccx1EPS^hillx1)
RD22 = Ccx2EPS^hillx2/(EC50x2^hillx2+Ccx2EPS^hillx2)
Effx1 = RD11
Effx2 = RD22
Kkillx1 = EMAXx1*Effx1
Kkillx2 = EMAXx2*Effx2
Kkill = Kkillx1 + Kkillx2 - GammaBliss * Effx1*Effx2 * KillMin
OUTPUT1 = PL
 
********** MODEL REACTIONS

 
********** MODEL FUNCTIONS

 
********** MODEL EVENTS

 
