# Supplementary material for: Efficient simulation of clinical target response surfaces
Source: CPT Pharmacometrics Syst Pharmacol. 2022 Mar 11;11(4):512–23. doi: 10.1002/psp4.12779 (PMC9007598; doi:10.1002/psp4.12779)
Supplement: Supplementary file 4 — Supplementary Material4 [file PSP4-11-512-s001.zip › SI-Code/01-Models/01-Malaria/EquivalentDoseInfo.csv]

WT0_lt	equivDoseFactor
35	0.75
24	0.5
15	0.375
10	0.25
