# Supplementary material for: Efficient simulation of clinical target response surfaces
Source: CPT Pharmacometrics Syst Pharmacol. 2022 Mar 11;11(4):512–23. doi: 10.1002/psp4.12779 (PMC9007598; doi:10.1002/psp4.12779)
Supplement: Supplementary file 4 — Supplementary Material4 [file PSP4-11-512-s001.zip › SI-Code/01-Models/01-Malaria/Parameters.xlsx]

## Sheet: estimates
PARAMETER	TYPE	VALUE	VALUE.RSE.PERCENT	IIV	IIV.RSE.PERCENT	TRANSFORMATION	UNIT	COV.FORMULA	NAME	COV.REFERENCE	COMMENT
Fabs1x1	MODEL PARAMETER	1	0	0	0	N	-		Relative bioavailability Drug1
kax1	MODEL PARAMETER	0.2	3	0.08	40	L	1/hour		Absorption rate parameter Drug1
CLx1	MODEL PARAMETER	70	4.5	0.35	8.5	L	L/hour		Apparent clearance Drug1
Vcx1	MODEL PARAMETER	85	9	0.7	9.5	L	L		Apparent central volume Drug1
Q1x1	MODEL PARAMETER	10	3.5	0.05	0	L	L/hour		Apparent intercompartmental clearance Drug1
Vp1x1	MODEL PARAMETER	1000	5.5	0.55	15	L	L		Apparent peripheral volume Drug1
Fabs1x2	MODEL PARAMETER	1	0	0	0	N	-		Relative bioavailability Drug2
kax2	MODEL PARAMETER	0.08	7	0.45	10	L	1/hour		Absorption rate parameter Drug2
CLx2	MODEL PARAMETER	70	7.5	0.65	8.5	L	L/hour		Apparent clearance Drug2
Vcx2	MODEL PARAMETER	550	10	0.7	10	L	L		Apparent central volume Drug2
Q1x2	MODEL PARAMETER	300	7	0.6	9	L	L/hour		Apparent intercompartmental clearance Drug2
Vp1x2	MODEL PARAMETER	30000	7	0.6	9	L	L		Apparent peripheral volume Drug2
Tlag1	MODEL PARAMETER	0.4	1.5	0.1	15	L
Tlag2	MODEL PARAMETER	0.4	2	0.15	10	L
corr(CLx1,Vcx1)	IIV CORRELATION	-0.0002	100	0	0
corr(CLx2,Vcx2)	IIV CORRELATION	1	5	0	0
beta_kax1(AUC1)	CONTINUOUS COVARIATE	-0.4	8	0	0			X=X_ref * (AUC1/REF)^Beta		7.37021
beta_CLx1(AUC1)	CONTINUOUS COVARIATE	-0.35	15	0	0			X=X_ref * (AUC1/REF)^Beta		7.37021
beta_CLx1(WT0)	CONTINUOUS COVARIATE	0.75	0	0	0			X=X_ref * (WT0/REF)^Beta		71.2
beta_Vcx1(WT0)	CONTINUOUS COVARIATE	1	0	0	0			X=X_ref * (WT0/REF)^Beta		71.2
beta_Q1x1(WT0)	CONTINUOUS COVARIATE	0.75	0	0	0			X=X_ref * (WT0/REF)^Beta		71.2
beta_Vp1x1(WT0)	CONTINUOUS COVARIATE	1	0	0	0			X=X_ref * (WT0/REF)^Beta		71.2
beta_CLx2(WT0)	CONTINUOUS COVARIATE	0.75	0	0	0			X=X_ref * (WT0/REF)^Beta		71.2
beta_Vcx2(WT0)	CONTINUOUS COVARIATE	1	0	0	0			X=X_ref * (WT0/REF)^Beta		71.2
beta_Q1x2(WT0)	CONTINUOUS COVARIATE	0.75	0	0	0			X=X_ref * (WT0/REF)^Beta		71.2
beta_Vp1x2(WT0)	CONTINUOUS COVARIATE	1	0	0	0			X=X_ref * (WT0/REF)^Beta		71.2
GR	MODEL PARAMETER	0.065	6	0	0	L	1/hour		Net parasite growth rate
EMAXx1	MODEL PARAMETER	0.19	4.5	0.05	0	L	1/hour		Maximum clearance rate
EC50x1	MODEL PARAMETER	0.004	30	0.3	0	L	µg/mL		Concentration achieving 50percent of maximum effect
hillx1	MODEL PARAMETER	3	15	0	0	L	.		Hill coefficient
EMAXx2	MODEL PARAMETER	0.26	3	0.05	0	L	1/hour		Maximum clearance rate
EC50x2	MODEL PARAMETER	0.0085	20	0.3	0	L	µg/mL		Concentration achieving 50percent of maximum effect
hillx2	MODEL PARAMETER	6	15	0	0	L	.		Hill coefficient
GammaBliss	MODEL PARAMETER	1	1.5	0	0	N	-		Bliss independence interaction parameter

## Sheet: uncertainty_correlation
PARAMETER	15	3	32	28	34	16	4	33	29	35	30	31	5	6	2	1	19	17	24	26	20	18	25	21	27	22	23	12	9	7	13	10	8	14	11
kax1	1
CLx1	-0.045	1
Vcx1	0.3	0.01	1
Q1x1	0.0008	0.2	0.05	1
Vp1x1	-0.065	0.025	-0.008	0.5	1
kax2	6.5e-06	-2.5e-05	-1e-05	-1.5e-05	0.0002	1
CLx2	1.5e-05	3.5e-06	9e-06	-1e-05	-0.00015	0.04	1
Vcx2	3.5e-05	-2e-05	-6e-08	-3.5e-05	2.5e-05	0.4	0.7	1
Q1x2	9e-06	-2e-06	-6.5e-06	-2e-05	-5.5e-05	0.25	0.015	0.2	1
Vp1x2	-9e-06	-2e-07	-6.5e-06	8.5e-06	5.5e-05	-0.055	-0.065	-0.05	-0.0075	1
Tlag1	-0.15	-0.015	-0.25	-0.035	-0.0075	1.5e-05	-8.5e-06	1e-05	1e-05	9e-06	1
Tlag2	-1.5e-05	3e-05	9e-06	1e-05	-0.00025	-0.09	-0.008	-0.25	-0.015	0.015	-1e-05	1
corr(CLx1,Vcx1)	0	0	0	0	0	0	0	0	0	0	0	0	1
corr(CLx2,Vcx2)	0	0	0	0	0	0	0	0	0	0	0	0	2.5e-06	1
beta_kax1(AUC1)	-0.7	0.045	-0.1	0.07	0.05	-8.5e-06	-7.5e-06	-2e-05	-1e-05	6e-06	0.035	2e-05	0	0	1
beta_CLx1(AUC1)	-0.008	-0.6	-0.015	0.035	0.5	-0.0001	4e-05	-6.5e-05	3.5e-05	-8.5e-06	0.009	0.0002	0	0	-0.025	1
omega(kax1)	0	0	0	0	0	0	0	0	0	0	0	0	0.02	1.5e-07	0	0	1
omega(CLx1)	0	0	0	0	0	0	0	0	0	0	0	0	0.015	1.5e-07	0	0	-0.0065	1
omega(Vcx1)	0	0	0	0	0	0	0	0	0	0	0	0	0.015	3e-08	0	0	-0.09	0.0015	1
omega(Vp1x1)	0	0	0	0	0	0	0	0	0	0	0	0	-0.0045	1.5e-07	0	0	-0.025	0.35	0.002	1
omega(kax2)	0	0	0	0	0	0	0	0	0	0	0	0	2e-06	0.25	0	0	7.5e-08	1.5e-07	3e-08	1.5e-07	1
omega(CLx2)	0	0	0	0	0	0	0	0	0	0	0	0	3e-06	0.007	0	0	6e-08	8e-08	4.5e-08	4e-08	-0.0055	1
omega(Vcx2)	0	0	0	0	0	0	0	0	0	0	0	0	6e-07	-0.35	0	0	-3e-08	-2.5e-08	1.5e-08	-5e-08	-0.15	0.6	1
omega(Q1x2)	0	0	0	0	0	0	0	0	0	0	0	0	-1.5e-06	0.01	0	0	-1.5e-08	-7.5e-09	-2e-08	2e-08	-0.015	0.00015	-0.007	1
omega(Vp1x2)	0	0	0	0	0	0	0	0	0	0	0	0	-8e-06	0.0009	0	0	-1.5e-07	-1e-07	-1.5e-07	4.5e-08	-0.0045	-0.008	0.0015	0.0003	1
omega(Tlag1)	0	0	0	0	0	0	0	0	0	0	0	0	-0.0045	-1e-08	0	0	0.01	0.0015	-0.06	-0.0015	-7e-09	-1e-08	-2e-09	1.5e-08	3.5e-08	1
omega(Tlag2)	0	0	0	0	0	0	0	0	0	0	0	0	3.5e-06	0.1	0	0	6e-08	9e-07	5.5e-08	1e-06	0.02	-0.00065	-0.05	-0.0008	0.00045	-1e-09	1
GR	0	0	0	0	0	0	0	0	0	0	0	0	0	0	0	0	0	0	0	0	0	0	0	0	0	0	0	1
EMAXx1	0	0	0	0	0	0	0	0	0	0	0	0	0	0	0	0	0	0	0	0	0	0	0	0	0	0	0	0	1
EC50x1	0	0	0	0	0	0	0	0	0	0	0	0	0	0	0	0	0	0	0	0	0	0	0	0	0	0	0	0	0.35	1
hillx1	0	0	0	0	0	0	0	0	0	0	0	0	0	0	0	0	0	0	0	0	0	0	0	0	0	0	0	0	-0.5	-0.4	1
EMAXx2	0	0	0	0	0	0	0	0	0	0	0	0	0	0	0	0	0	0	0	0	0	0	0	0	0	0	0	0	0	0	0	1
EC50x2	0	0	0	0	0	0	0	0	0	0	0	0	0	0	0	0	0	0	0	0	0	0	0	0	0	0	0	0	0	0	0	0.15	1
hillx2	0	0	0	0	0	0	0	0	0	0	0	0	0	0	0	0	0	0	0	0	0	0	0	0	0	0	0	0	0	0	0	-0.45	-0.15	1
GammaBliss	0	0	0	0	0	0	0	0	0	0	0	0	0	0	0	0	0	0	0	0	0	0	0	0	0	0	0	0	0	0	0	0	0	0	1
