# Supplementary material for: Efficient simulation of clinical target response surfaces
Source: CPT Pharmacometrics Syst Pharmacol. 2022 Mar 11;11(4):512–23. doi: 10.1002/psp4.12779 (PMC9007598; doi:10.1002/psp4.12779)
Supplement: Supplementary file 4 — Supplementary Material4 [file PSP4-11-512-s001.zip › SI-Code/01-Models/02-Antibiotics/Parameters.xls]

## Sheet: estimates
PARAMETER	TYPE	VALUE	VALUE.RSE.PERCENT	IIV	IIV.RSE.PERCENT	TRANSFORMATION	UNIT	COV.FORMULA	NAME	COV.REFERENCE	COMMENT
kabs_x1	MODEL PARAMETER	1000	62	0	0	L			Absorption rate parameter (1/hour)		VALUE and VALUE.RSE.PERCENT Abe et al: 0.583, 62%
CL_aux_x1	MODEL PARAMETER	2.85	5.93	0	0	L			Apparent clearance (L/hour)		IIV given as CV%. No scale provided, assuming scale is L and CV% was given on correct scale already
CL_omega_x1	MODEL PARAMETER	0.352	30.6	0	0	N			Apparent clearance (L/hour)		IIV given as CV%. No scale provided, assuming scale is L and CV% was given on correct scale already
Vc_aux_x1	MODEL PARAMETER	33.6	4.82	0	0	L			Apparent central volume (L)		IIV given as CV%. No scale provided, assuming scale is L and CV% was given on correct scale already
Vc_omega_x1	MODEL PARAMETER	0.308	35.8	0	0	N			Apparent central volume (L)		IIV given as CV%. No scale provided, assuming scale is L and CV% was given on correct scale already
beta_CL_aux_x1(CLCR)	CONTINUOUS COVARIATE	0.618	15.1	0	0			X=X_ref * (CLCR/REF)^Beta	CLCR	60.9
beta_CL_aux_x1(CIR_1)	CATEGORICAL COVARIATE	0.472	14.2	0	0			X=X_ref * Beta	CIR	1	Categorical covariate cirrhosis
beta_Vc_aux_x1(WT)	CONTINUOUS COVARIATE	1	0	0	0			X=X_ref * (WT/REF)^Beta	WT	57.9
Fabs0_x2	MODEL PARAMETER	1	0	0	0	L			Relative bioavailability (-)
CL_aux_x2	MODEL PARAMETER	14.6	6.36986	0	0	L			Apparent clearance (L/hour)		VALUE.RSE.PERCENT = VALUE.SE/VALUE * 100, regardless of scale? 2. IIV = sqrt(IIV) 3. IIV.RSE = sqrt(abs(IIVSQUARED.SE * \partial IIVSQUARED/partial IIV)^2) / IIV = 2*IIVSQUARED.SE * IIV / IIV = 2 * IIVSQUARED
CL_omega_x2	MODEL PARAMETER	0.343511	5.6	0	0	N			Apparent clearance (L/hour)		VALUE.RSE.PERCENT = VALUE.SE/VALUE * 100, regardless of scale? 2. IIV = sqrt(IIV) 3. IIV.RSE = sqrt(abs(IIVSQUARED.SE * \partial IIVSQUARED/partial IIV)^2) / IIV = 2*IIVSQUARED.SE * IIV / IIV = 2 * IIVSQUARED
CL_rand	MODEL PARAMETER	0	0	1	0	N			Apparent clearance (L/hour)		VALUE.RSE.PERCENT = VALUE.SE/VALUE * 100, regardless of scale? 2. IIV = sqrt(IIV) 3. IIV.RSE = sqrt(abs(IIVSQUARED.SE * \partial IIVSQUARED/partial IIV)^2) / IIV = 2*IIVSQUARED.SE * IIV / IIV = 2 * IIVSQUARED
Vc_aux_x2	MODEL PARAMETER	10.8	14.537	0	0	L			Apparent central volume (L)		VALUE.RSE.PERCENT = VALUE.SE/VALUE * 100, regardless of scale? 2. IIV = sqrt(IIV) 3. IIV.RSE = sqrt(abs(IIVSQUARED.SE * \partial IIVSQUARED/partial IIV)^2) / IIV = 2*IIVSQUARED.SE * IIV / IIV = 2 * IIVSQUARED
Vc_omega_x2	MODEL PARAMETER	0.378153	9.2	0	0	N			Apparent central volume (L)		VALUE.RSE.PERCENT = VALUE.SE/VALUE * 100, regardless of scale? 2. IIV = sqrt(IIV) 3. IIV.RSE = sqrt(abs(IIVSQUARED.SE * \partial IIVSQUARED/partial IIV)^2) / IIV = 2*IIVSQUARED.SE * IIV / IIV = 2 * IIVSQUARED
Vc_rand	MODEL PARAMETER	0	0	1	0	N			Apparent central volume (L)		VALUE.RSE.PERCENT = VALUE.SE/VALUE * 100, regardless of scale? 2. IIV = sqrt(IIV) 3. IIV.RSE = sqrt(abs(IIVSQUARED.SE * \partial IIVSQUARED/partial IIV)^2) / IIV = 2*IIVSQUARED.SE * IIV / IIV = 2 * IIVSQUARED
Q1_aux_x2	MODEL PARAMETER	18.6	17.7957	0	0	L			Apparent intercompartmental clearance (L/hour)		VALUE.RSE.PERCENT = VALUE.SE/VALUE * 100, regardless of scale? 2. IIV = sqrt(IIV) 3. IIV.RSE = sqrt(abs(IIVSQUARED.SE * \partial IIVSQUARED/partial IIV)^2) / IIV = 2*IIVSQUARED.SE * IIV / IIV = 2 * IIVSQUARED
Q1_omega_x2	MODEL PARAMETER	0.538516	28	0	0	N			Apparent intercompartmental clearance (L/hour)		VALUE.RSE.PERCENT = VALUE.SE/VALUE * 100, regardless of scale? 2. IIV = sqrt(IIV) 3. IIV.RSE = sqrt(abs(IIVSQUARED.SE * \partial IIVSQUARED/partial IIV)^2) / IIV = 2*IIVSQUARED.SE * IIV / IIV = 2 * IIVSQUARED
Q1_rand	MODEL PARAMETER	0	0	1	0	N			Apparent intercompartmental clearance (L/hour)		VALUE.RSE.PERCENT = VALUE.SE/VALUE * 100, regardless of scale? 2. IIV = sqrt(IIV) 3. IIV.RSE = sqrt(abs(IIVSQUARED.SE * \partial IIVSQUARED/partial IIV)^2) / IIV = 2*IIVSQUARED.SE * IIV / IIV = 2 * IIVSQUARED
Vp1_aux_x2	MODEL PARAMETER	12.6	13.3333	0	0	L			Apparent peripheral volume (L)		VALUE.RSE.PERCENT = VALUE.SE/VALUE * 100, regardless of scale? 2. IIV = sqrt(IIV) 3. IIV.RSE = sqrt(abs(IIVSQUARED.SE * \partial IIVSQUARED/partial IIV)^2) / IIV = 2*IIVSQUARED.SE * IIV / IIV = 2 * IIVSQUARED
Vp1_omega_x2	MODEL PARAMETER	0.319374	17	0	0	N			Apparent peripheral volume (L)		VALUE.RSE.PERCENT = VALUE.SE/VALUE * 100, regardless of scale? 2. IIV = sqrt(IIV) 3. IIV.RSE = sqrt(abs(IIVSQUARED.SE * \partial IIVSQUARED/partial IIV)^2) / IIV = 2*IIVSQUARED.SE * IIV / IIV = 2 * IIVSQUARED
Vp1_rand	MODEL PARAMETER	0	0	1	0	N			Apparent peripheral volume (L)		VALUE.RSE.PERCENT = VALUE.SE/VALUE * 100, regardless of scale? 2. IIV = sqrt(IIV) 3. IIV.RSE = sqrt(abs(IIVSQUARED.SE * \partial IIVSQUARED/partial IIV)^2) / IIV = 2*IIVSQUARED.SE * IIV / IIV = 2 * IIVSQUARED
Tk0_x2	MODEL PARAMETER	1	0	0	0	L			Absorption time (hours)
Tlag1_x2	MODEL PARAMETER	0	0	0	0	N			Absorption lag time (hours)
beta_CL_aux_x2(CLCR)	CONTINUOUS COVARIATE	0.62	16.129	0	0			X=X_ref * (CLCR/REF)^Beta	CLCR	83
beta_CL_aux_x2(AGE)	CONTINUOUS COVARIATE	-0.34	38.2353	0	0			X=X_ref * (AGE/REF)^Beta	AGE	35
beta_Vc_aux_x2(WT)	CONTINUOUS COVARIATE	0.99	34.3434	0	0			X=X_ref * (WT/REF)^Beta	WT	70
Fabs0_x3	MODEL PARAMETER	1	0	0	0	L					Relative bioavailability (-)		SD = |CI|/2/2 (one of the 2's should actually be 1.96)
CL1_CR_x3	MODEL PARAMETER	0.034	33.8235	0	0	L					Renal clearance		SD = |CI|/2/2 (one of the 2's should actually be 1.96)
CL1_WT_x3	MODEL PARAMETER	0.015	66.6667	0	0	L					Apparent clearance (L/hour)		SD = |CI|/2/2 (one of the 2's should actually be 1.96)
CL_omega_x3	MODEL PARAMETER	0.292	27.8596	0	0	N					Aux parameter to incorporate random effects		SD = |CI|/2/2 (one of the 2's should actually be 1.96)
Vc_aux_x3	MODEL PARAMETER	0.414	6.94444	0	0	L					Apparent central volume (L)		SD = |CI|/2/2 (one of the 2's should actually be 1.96)
Vc_omega_x3	MODEL PARAMETER	0.364	23.647	0	0	N					Aux parameter to incorporate random effects		SD = |CI|/2/2 (one of the 2's should actually be 1.96)
Q1_x3	MODEL PARAMETER	7.48	8.88369	0	0	L					Apparent intercompartmental clearance (L/hour)		SD = |CI|/2/2 (one of the 2's should actually be 1.96)
Vp1_aux_x3	MODEL PARAMETER	1.32	20.2652	0	0	L					Apparent peripheral volume (L)		SD = |CI|/2/2 (one of the 2's should actually be 1.96)
Vp1_omega_x3	MODEL PARAMETER	0.398	22.0101	0	0	N					Apparent peripheral volume (L)		SD = |CI|/2/2 (one of the 2's should actually be 1.96)
Tk0_x3	MODEL PARAMETER	1	0	0	0	L					Absorption time (hours)		SD = |CI|/2/2 (one of the 2's should actually be 1.96)
Tlag1_x3	MODEL PARAMETER	0	0	0	0	N					Absorption lag time (hours)		SD = |CI|/2/2 (one of the 2's should actually be 1.96)
beta_CL1_CR_x3(CLCR)	CONTINUOUS COVARIATE	1	0	0	0			X=X_ref * CLCR * Beta	CLCR	1
beta_CL1_WT_x3(WT)	CONTINUOUS COVARIATE	1	0	0	0			X=X_ref * WT * Beta	WT	1
beta_Vc_aux_x3(WT)	CONTINUOUS COVARIATE	1	0	0	0			X=X_ref * WT * Beta	WT	1
beta_Vp1_aux_x3(WT)	CONTINUOUS COVARIATE	1	0	0	0			X=X_ref * WT * Beta	WT	1
k10	MODEL PARAMETER	0.101576	0.0585768	0	0	L
k21	MODEL PARAMETER	100	0	0	0	L
k23_MER	MODEL PARAMETER	0.106118	1.14577	0	0	L
k23_VAN	MODEL PARAMETER	0.0167753	0.44053	0	0	L
k30	MODEL PARAMETER	0.228176	0.199341	0	0	L
EC50_MER	MODEL PARAMETER	0.0219291	0.00179214	0	0	L
H_MER	MODEL PARAMETER	3.22633	4.44212	0	0	L
betax_MER	MODEL PARAMETER	9.53375	1.67108	0	0	L
tau_MER	MODEL PARAMETER	0.473083	0.160148	0	0	L
Emax_MER_Eagle	MODEL PARAMETER	0.327583	0.115005	0	0	L
EC50_MER_Eagle	MODEL PARAMETER	1.3503	1.09447	0	0	L
EC50_LZD	MODEL PARAMETER	0.676373	0.570592	0	0	L
H_LZD	MODEL PARAMETER	1.55304	0.888171	0	0	L
EC50_VAN	MODEL PARAMETER	0.460329	0.01462	0	0	L
Emax_VAN	MODEL PARAMETER	0.743218	0.026678	0	0	L
betax_VAN	MODEL PARAMETER	3.59859	1.61696	0	0	L
tau_VAN	MODEL PARAMETER	0.0337291	0.0429895	0	0	L
EC50_VANadaptMER	MODEL PARAMETER	0.388584	0.0989409	0	0	L
log10CFUmax	MODEL PARAMETER	9.42622	0.0381212	0	0	L
mu_lag	MODEL PARAMETER	0.883818	2.29025	0	0	L
k_log	MODEL PARAMETER	1.5639	0.817699	0	0	L
H_VAN	MODEL PARAMETER	20	0	0	0	L
k_deg_MER	MODEL PARAMETER	0.01898	0	0	0	L			Calculated in V106
k_deg_VAN	MODEL PARAMETER	0.003898	0	0	0	L			Calculated in V106
MIC_MER	MODEL PARAMETER	0.125	0	0	0	L
MIC_VAN	MODEL PARAMETER	1	0	0	0	L
MIC_LZD	MODEL PARAMETER	2	0	0	0	L
log10N0	MODEL PARAMETER	6	0.00862303	0	0	L
REP_init	MODEL PARAMETER	0	0	0	0	N
PER_init	MODEL PARAMETER	0	0	0	0	N
ARoff_MER_init	MODEL PARAMETER	1	0	0	0	L
ARon_MER_init	MODEL PARAMETER	0	0	0	0	N
ARoff_VAN_init	MODEL PARAMETER	1	0	0	0	L
ARon_VAN_init	MODEL PARAMETER	0	0	0	0	N

## Sheet: uncertainty_correlation
kabs_x1	1
CL_aux_x1	0	1
CL_omega_x1	0	0	1
Vc_aux_x1	0	0	0	1
Vc_omega_x1	0	0	0	0	1
beta_CL_aux_x1(CLCR)	0	0	0	0	0	1
beta_CL_aux_x1(CIR_1)	0	0	0	0	0	0	1
beta_Vc_aux_x1(WT)	0	0	0	0	0	0	0	1
Fabs0_x2	0	0	0	0	0	0	0	0	1
CL_aux_x2	0	0	0	0	0	0	0	0	0	1
CL_omega_x2	0	0	0	0	0	0	0	0	0	0	1
CL_rand	0	0	0	0	0	0	0	0	0	0	0	1
Vc_aux_x2	0	0	0	0	0	0	0	0	0	0	0	0	1
Vc_omega_x2	0	0	0	0	0	0	0	0	0	0	0	0	0	1
Vc_rand	0	0	0	0	0	0	0	0	0	0	0	0	0	0	1
Q1_aux_x2	0	0	0	0	0	0	0	0	0	0	0	0	0	0	0	1
Q1_omega_x2	0	0	0	0	0	0	0	0	0	0	0	0	0	0	0	0	1
Q1_rand	0	0	0	0	0	0	0	0	0	0	0	0	0	0	0	0	0	1
Vp1_aux_x2	0	0	0	0	0	0	0	0	0	0	0	0	0	0	0	0	0	0	1
Vp1_omega_x2	0	0	0	0	0	0	0	0	0	0	0	0	0	0	0	0	0	0	0	1
Vp1_rand	0	0	0	0	0	0	0	0	0	0	0	0	0	0	0	0	0	0	0	0	1
Tk0_x2	0	0	0	0	0	0	0	0	0	0	0	0	0	0	0	0	0	0	0	0	0	1
Tlag1_x2	0	0	0	0	0	0	0	0	0	0	0	0	0	0	0	0	0	0	0	0	0	0	1
beta_CL_aux_x2(CLCR)	0	0	0	0	0	0	0	0	0	0	0	0	0	0	0	0	0	0	0	0	0	0	0	1
beta_CL_aux_x2(AGE)	0	0	0	0	0	0	0	0	0	0	0	0	0	0	0	0	0	0	0	0	0	0	0	0	1
beta_Vc_aux_x2(WT)	0	0	0	0	0	0	0	0	0	0	0	0	0	0	0	0	0	0	0	0	0	0	0	0	0	1
Fabs0_x3	0	0	0	0	0	0	0	0	0	0	0	0	0	0	0	0	0	0	0	0	0	0	0	0	0	0	1
CL1_CR_x3	0	0	0	0	0	0	0	0	0	0	0	0	0	0	0	0	0	0	0	0	0	0	0	0	0	0	0	1
CL1_WT_x3	0	0	0	0	0	0	0	0	0	0	0	0	0	0	0	0	0	0	0	0	0	0	0	0	0	0	0	0	1
CL_omega_x3	0	0	0	0	0	0	0	0	0	0	0	0	0	0	0	0	0	0	0	0	0	0	0	0	0	0	0	0	0	1
Vc_aux_x3	0	0	0	0	0	0	0	0	0	0	0	0	0	0	0	0	0	0	0	0	0	0	0	0	0	0	0	0	0	0	1
Vc_omega_x3	0	0	0	0	0	0	0	0	0	0	0	0	0	0	0	0	0	0	0	0	0	0	0	0	0	0	0	0	0	0	0	1
Q1_x3	0	0	0	0	0	0	0	0	0	0	0	0	0	0	0	0	0	0	0	0	0	0	0	0	0	0	0	0	0	0	0	0	1
Vp1_aux_x3	0	0	0	0	0	0	0	0	0	0	0	0	0	0	0	0	0	0	0	0	0	0	0	0	0	0	0	0	0	0	0	0	0	1
Vp1_omega_x3	0	0	0	0	0	0	0	0	0	0	0	0	0	0	0	0	0	0	0	0	0	0	0	0	0	0	0	0	0	0	0	0	0	0	1
Tk0_x3	0	0	0	0	0	0	0	0	0	0	0	0	0	0	0	0	0	0	0	0	0	0	0	0	0	0	0	0	0	0	0	0	0	0	0	1
Tlag1_x3	0	0	0	0	0	0	0	0	0	0	0	0	0	0	0	0	0	0	0	0	0	0	0	0	0	0	0	0	0	0	0	0	0	0	0	0	1
beta_CL1_CR_x3(CLCR)	0	0	0	0	0	0	0	0	0	0	0	0	0	0	0	0	0	0	0	0	0	0	0	0	0	0	0	0	0	0	0	0	0	0	0	0	0	1
beta_CL1_WT_x3(WT)	0	0	0	0	0	0	0	0	0	0	0	0	0	0	0	0	0	0	0	0	0	0	0	0	0	0	0	0	0	0	0	0	0	0	0	0	0	0	1
beta_Vc_aux_x3(WT)	0	0	0	0	0	0	0	0	0	0	0	0	0	0	0	0	0	0	0	0	0	0	0	0	0	0	0	0	0	0	0	0	0	0	0	0	0	0	0	1
beta_Vp1_aux_x3(WT)	0	0	0	0	0	0	0	0	0	0	0	0	0	0	0	0	0	0	0	0	0	0	0	0	0	0	0	0	0	0	0	0	0	0	0	0	0	0	0	0	1
k10	0	0	0	0	0	0	0	0	0	0	0	0	0	0	0	0	0	0	0	0	0	0	0	0	0	0	0	0	0	0	0	0	0	0	0	0	0	0	0	0	0	1.000000000
k21	0	0	0	0	0	0	0	0	0	0	0	0	0	0	0	0	0	0	0	0	0	0	0	0	0	0	0	0	0	0	0	0	0	0	0	0	0	0	0	0	0	0.000000000	1
k23_MER	0	0	0	0	0	0	0	0	0	0	0	0	0	0	0	0	0	0	0	0	0	0	0	0	0	0	0	0	0	0	0	0	0	0	0	0	0	0	0	0	0	-0.084024967	0	1.000000e+00
k23_VAN	0	0	0	0	0	0	0	0	0	0	0	0	0	0	0	0	0	0	0	0	0	0	0	0	0	0	0	0	0	0	0	0	0	0	0	0	0	0	0	0	0	-0.033629790	0	6.640963e-01	1.000000000
k30	0	0	0	0	0	0	0	0	0	0	0	0	0	0	0	0	0	0	0	0	0	0	0	0	0	0	0	0	0	0	0	0	0	0	0	0	0	0	0	0	0	-0.020728233	0	8.178050e-01	0.787304792	1.00000000
EC50_MER	0	0	0	0	0	0	0	0	0	0	0	0	0	0	0	0	0	0	0	0	0	0	0	0	0	0	0	0	0	0	0	0	0	0	0	0	0	0	0	0	0	-0.010794828	0	9.561112e-03	-0.007682133	-0.03178769	1.000000000
H_MER	0	0	0	0	0	0	0	0	0	0	0	0	0	0	0	0	0	0	0	0	0	0	0	0	0	0	0	0	0	0	0	0	0	0	0	0	0	0	0	0	0	0.112400670	0	-8.723722e-02	-0.065369218	-0.13073786	0.229220291	1.000000000
betax_MER	0	0	0	0	0	0	0	0	0	0	0	0	0	0	0	0	0	0	0	0	0	0	0	0	0	0	0	0	0	0	0	0	0	0	0	0	0	0	0	0	0	0.005554015	0	-1.661974e-02	-0.007927133	0.00553295	-0.472858655	-0.280723276	1.000000000
tau_MER	0	0	0	0	0	0	0	0	0	0	0	0	0	0	0	0	0	0	0	0	0	0	0	0	0	0	0	0	0	0	0	0	0	0	0	0	0	0	0	0	0	-0.017615053	0	1.062746e-02	0.010649989	0.01671115	-0.374954742	0.086992806	-0.602295349
Emax_MER_Eagle	0	0	0	0	0	0	0	0	0	0	0	0	0	0	0	0	0	0	0	0	0	0	0	0	0	0	0	0	0	0	0	0	0	0	0	0	0	0	0	0	0	-0.063385306	0	6.929663e-02	0.090497293	0.13697153	-0.078731785	-0.405489937	0.121053076
EC50_MER_Eagle	0	0	0	0	0	0	0	0	0	0	0	0	0	0	0	0	0	0	0	0	0	0	0	0	0	0	0	0	0	0	0	0	0	0	0	0	0	0	0	0	0	-0.003508484	0	1.734005e-01	0.063537186	0.06571462	0.055766678	0.220336345	-0.062639893
EC50_LZD	0	0	0	0	0	0	0	0	0	0	0	0	0	0	0	0	0	0	0	0	0	0	0	0	0	0	0	0	0	0	0	0	0	0	0	0	0	0	0	0	0	0.141486545	0	-9.573281e-02	-0.053927986	-0.10392476	0.108871326	0.466780139	-0.165189586
H_LZD	0	0	0	0	0	0	0	0	0	0	0	0	0	0	0	0	0	0	0	0	0	0	0	0	0	0	0	0	0	0	0	0	0	0	0	0	0	0	0	0	0	0.013687500	0	-2.692069e-02	-0.016243610	-0.03477326	0.023089450	0.160994467	-0.057740980
EC50_VAN	0	0	0	0	0	0	0	0	0	0	0	0	0	0	0	0	0	0	0	0	0	0	0	0	0	0	0	0	0	0	0	0	0	0	0	0	0	0	0	0	0	-0.005436162	0	-9.124128e-05	-0.017299362	-0.04498146	0.168194698	0.327440394	-0.162458841
Emax_VAN	0	0	0	0	0	0	0	0	0	0	0	0	0	0	0	0	0	0	0	0	0	0	0	0	0	0	0	0	0	0	0	0	0	0	0	0	0	0	0	0	0	0.166642210	0	-1.458265e-01	-0.046180062	-0.14285275	0.186918632	0.825161982	-0.268986477
betax_VAN	0	0	0	0	0	0	0	0	0	0	0	0	0	0	0	0	0	0	0	0	0	0	0	0	0	0	0	0	0	0	0	0	0	0	0	0	0	0	0	0	0	0.013865821	0	3.264581e-02	-0.005835089	0.02961568	0.007803152	0.027583465	-0.006067059
tau_VAN	0	0	0	0	0	0	0	0	0	0	0	0	0	0	0	0	0	0	0	0	0	0	0	0	0	0	0	0	0	0	0	0	0	0	0	0	0	0	0	0	0	0.014230947	0	-5.158993e-02	0.002865475	-0.03312338	-0.037743704	-0.007908084	0.017961727
EC50_VANadaptMER	0	0	0	0	0	0	0	0	0	0	0	0	0	0	0	0	0	0	0	0	0	0	0	0	0	0	0	0	0	0	0	0	0	0	0	0	0	0	0	0	0	0.012165480	0	-4.329323e-03	0.040816534	0.05547844	-0.300192607	-0.310219308	0.430474400
log10CFUmax	0	0	0	0	0	0	0	0	0	0	0	0	0	0	0	0	0	0	0	0	0	0	0	0	0	0	0	0	0	0	0	0	0	0	0	0	0	0	0	0	0	0.006336611	0	-4.916258e-02	-0.023480703	-0.03496406	-0.048697062	0.064604998	0.004448672
mu_lag	0	0	0	0	0	0	0	0	0	0	0	0	0	0	0	0	0	0	0	0	0	0	0	0	0	0	0	0	0	0	0	0	0	0	0	0	0	0	0	0	0	0.076541751	0	-1.351040e-01	-0.091080408	-0.13821751	0.248905384	0.624145018	-0.316051519
k_log	0	0	0	0	0	0	0	0	0	0	0	0	0	0	0	0	0	0	0	0	0	0	0	0	0	0	0	0	0	0	0	0	0	0	0	0	0	0	0	0	0	-0.097215781	0	1.723799e-01	0.102867262	0.17748775	-0.241212180	-0.850264965	0.328740653
H_VAN	0	0	0	0	0	0	0	0	0	0	0	0	0	0	0	0	0	0	0	0	0	0	0	0	0	0	0	0	0	0	0	0	0	0	0	0	0	0	0	0	0	0.000000000	0	0.000000e+00	0.000000000	0.00000000	0.000000000	0.000000000	0.000000000
k_deg_MER	0	0	0	0	0	0	0	0	0	0	0	0	0	0	0	0	0	0	0	0	0	0	0	0	0	0	0	0	0	0	0	0	0	0	0	0	0	0	0	0	0	0.000000000	0	0.000000e+00	0.000000000	0.00000000	0.000000000	0.000000000	0.000000000
k_deg_VAN	0	0	0	0	0	0	0	0	0	0	0	0	0	0	0	0	0	0	0	0	0	0	0	0	0	0	0	0	0	0	0	0	0	0	0	0	0	0	0	0	0	0.000000000	0	0.000000e+00	0.000000000	0.00000000	0.000000000	0.000000000	0.000000000
MIC_MER	0	0	0	0	0	0	0	0	0	0	0	0	0	0	0	0	0	0	0	0	0	0	0	0	0	0	0	0	0	0	0	0	0	0	0	0	0	0	0	0	0	0.000000000	0	0.000000e+00	0.000000000	0.00000000	0.000000000	0.000000000	0.000000000
MIC_VAN	0	0	0	0	0	0	0	0	0	0	0	0	0	0	0	0	0	0	0	0	0	0	0	0	0	0	0	0	0	0	0	0	0	0	0	0	0	0	0	0	0	0.000000000	0	0.000000e+00	0.000000000	0.00000000	0.000000000	0.000000000	0.000000000
MIC_LZD	0	0	0	0	0	0	0	0	0	0	0	0	0	0	0	0	0	0	0	0	0	0	0	0	0	0	0	0	0	0	0	0	0	0	0	0	0	0	0	0	0	0.000000000	0	0.000000e+00	0.000000000	0.00000000	0.000000000	0.000000000	0.000000000
log10N0	0	0	0	0	0	0	0	0	0	0	0	0	0	0	0	0	0	0	0	0	0	0	0	0	0	0	0	0	0	0	0	0	0	0	0	0	0	0	0	0	0	0.416062639	0	-1.606876e-01	-0.076200600	-0.05235937	-0.038500858	0.356864179	-0.018881013
REP_init	0	0	0	0	0	0	0	0	0	0	0	0	0	0	0	0	0	0	0	0	0	0	0	0	0	0	0	0	0	0	0	0	0	0	0	0	0	0	0	0	0	0.000000000	0	0.000000e+00	0.000000000	0.00000000	0.000000000	0.000000000	0.000000000
PER_init	0	0	0	0	0	0	0	0	0	0	0	0	0	0	0	0	0	0	0	0	0	0	0	0	0	0	0	0	0	0	0	0	0	0	0	0	0	0	0	0	0	0.000000000	0	0.000000e+00	0.000000000	0.00000000	0.000000000	0.000000000	0.000000000
ARoff_MER_init	0	0	0	0	0	0	0	0	0	0	0	0	0	0	0	0	0	0	0	0	0	0	0	0	0	0	0	0	0	0	0	0	0	0	0	0	0	0	0	0	0	0.000000000	0	0.000000e+00	0.000000000	0.00000000	0.000000000	0.000000000	0.000000000
ARon_MER_init	0	0	0	0	0	0	0	0	0	0	0	0	0	0	0	0	0	0	0	0	0	0	0	0	0	0	0	0	0	0	0	0	0	0	0	0	0	0	0	0	0	0.000000000	0	0.000000e+00	0.000000000	0.00000000	0.000000000	0.000000000	0.000000000
ARoff_VAN_init	0	0	0	0	0	0	0	0	0	0	0	0	0	0	0	0	0	0	0	0	0	0	0	0	0	0	0	0	0	0	0	0	0	0	0	0	0	0	0	0	0	0.000000000	0	0.000000e+00	0.000000000	0.00000000	0.000000000	0.000000000	0.000000000
ARon_VAN_init	0	0	0	0	0	0	0	0	0	0	0	0	0	0	0	0	0	0	0	0	0	0	0	0	0	0	0	0	0	0	0	0	0	0	0	0	0	0	0	0	0	0.000000000	0	0.000000e+00	0.000000000	0.00000000	0.000000000	0.000000000	0.000000000
[truncated: 26 more columns]
