# Supplementary material for: Efficient simulation of clinical target response surfaces
Source: CPT Pharmacometrics Syst Pharmacol. 2022 Mar 11;11(4):512–23. doi: 10.1002/psp4.12779 (PMC9007598; doi:10.1002/psp4.12779)
Supplement: Supplementary file 4 — Supplementary Material4 [file PSP4-11-512-s001.zip › SI-Code/01-Models/02-Antibiotics/Model.txt]

********** MODEL NAME

PKPD reduced to only the necessary stuff for simulating the base model without e.g. fTMIC_MER 

********** MODEL NOTES

PKPD model from S.Wicha et al.
x1=LZD
x2=MER
x3=VAN

********** MODEL STATES

d/dt(Ad_x1) = -kabs_x1*Ad_x1 + Fabs1_x1*INPUT1
d/dt(Ac_x1) = kabs_x1*Ad_x1 - CL_x1/Vc_x1*Ac_x1
d/dt(Ac_x2) = - Q1_x2/Vc_x2*Ac_x2 + Q1_x2/Vp1_x2*Ap1_x2 - CL_x2/Vc_x2*Ac_x2 + Fabs0_x2*INPUT2
d/dt(Ap1_x2) = Q1_x2/Vc_x2*Ac_x2 - Q1_x2/Vp1_x2*Ap1_x2
d/dt(Ac_x3) = - Q1_x3/Vc_x3*Ac_x3 + Q1_x3/Vp1_x3*Ap1_x3 - CL_x3/Vc_x3*Ac_x3 + Fabs0_x3*INPUT3
d/dt(Ap1_x3) = Q1_x3/Vc_x3*Ac_x3 - Q1_x3/Vp1_x3*Ap1_x3
d/dt(GRO) = -k10*LZD*GRO - k12*(1-LZD)*GRO + k21*(1-MER*(1-MER_Eagle)*(1-VAN))*(1-Emax_VAN*VAN)*REP*2
d/dt(REP) = k12*(1-LZD)*GRO - k21*REP - k23_MER*MER*REP - k23_VAN*VAN*REP
d/dt(PER) = k23_MER*MER*REP + k23_VAN*VAN*REP  -k30*PER
d/dt(ARoff_MER) = -(1-VANadaptonMER)*tau_MER*cMER_t*ARoff_MER # AR_off
d/dt(ARon_MER) = (1-VANadaptonMER)*tau_MER*cMER_t*ARoff_MER # AR_on
d/dt(ARoff_VAN) = -tau_VAN*cVAN_t*ARoff_VAN # AR_off
d/dt(ARon_VAN) = tau_VAN*cVAN_t*ARoff_VAN # AR_on
 
Ad_x1(0) = 0
Ac_x1(0) = 0
Ac_x2(0) = 0
Ap1_x2(0) = 0
Ac_x3(0) = 0
Ap1_x3(0) = 0
GRO(0) = GRO_init#S1
REP(0) = REP_init#S2
PER(0) = PER_init#S3
ARoff_MER(0) = ARoff_MER_init#S4
ARon_MER(0) = ARon_MER_init#S5
ARoff_VAN(0) = ARoff_VAN_init#S6
ARon_VAN(0) = ARon_VAN_init#S7
 
********** MODEL PARAMETERS

Fabs1_x1 = 1 # Relative bioavailability (-)
kabs_x1 = 2 # Absorption rate parameter (1/hour)
CL_aux_x1 = 3 # Apparent clearance (L/hour)
CL_omega_x1 = 3 # Apparent clearance (L/hour)
Vc_aux_x1 = 32 # Apparent central volume (L)
Vc_omega_x1 = 1 # Apparent central volume (L)
Tlag1_x1 = 0 # Absorption lag time (hours)
INPUT1 = 0
Tlag1 = 0
Fabs0_x2 = 1 # Relative bioavailability (-)
CL_aux_x2 = 14.6 # Apparent clearance (L/hour)
CL_omega_x2 = 14.6 # Apparent clearance (L/hour)
CL_rand = 14.6 # Apparent clearance (L/hour)
Vc_aux_x2 = 10.8 # Apparent central volume (L)
Vc_omega_x2 = 10.8 # Apparent central volume (L)
Vc_rand = 0 # Apparent central volume (L)
Q1_aux_x2 = 18.6 # Apparent intercompartmental clearance (L/hour)
Q1_omega_x2 = 18.6 # Apparent intercompartmental clearance (L/hour)
Q1_rand = 0 # Apparent intercompartmental clearance (L/hour)
Vp1_aux_x2 = 12.6 # Apparent peripheral volume (L)
Vp1_omega_x2 = 12.6 # Apparent peripheral volume (L)
Vp1_rand = 0 # Apparent peripheral volume (L)
Tk0_x2 = 1 # Absorption time (hours)
Tlag1_x2 = 0 # Absorption lag time (hours)
INPUT2 = 0
Tlag2 = 0
Fabs0_x3 = 1 # Relative bioavailability (-)
CL1_CR_x3 = 0.034 # Renal clearance
CL1_WT_x3 = 0.015 # Apparent clearance (L/hour)
CL_omega_x3 = 0 # Aux parameter to incorporate random effects
Vc_aux_x3 = 0.414 # Apparent central volume (L)
Vc_omega_x3 = 0 # Aux parameter to incorporate random effects
Q1_x3 = 7.48 # Apparent intercompartmental clearance (L/hour)
Vp1_aux_x3 = 1.32 # Apparent peripheral volume (L)
Vp1_omega_x3 = 0 # Aux parameter to incorporate random effects
Tk0_x3 = 1 # Absorption time (hours)
Tlag1_x3 = 0 # Absorption lag time (hours)
INPUT3 = 0
Tlag3 = 0
k10 = 0.101576136256507
k21 = 100
k23_MER = 0.106117568163845
k23_VAN = 0.0167752552643773
k30 = 0.228176159934771
EC50_MER = 0.0219290710239068
H_MER = 3.22633112892813
betax_MER = 9.53375208546137
tau_MER = 0.473082668380325
Emax_MER_Eagle = 0.327583355835067
EC50_MER_Eagle = 1.35029997438919
EC50_LZD = 0.676372794638589
H_LZD = 1.55303619708819
EC50_VAN = 0.46032896642829
Emax_VAN = 0.743217961414823
betax_VAN = 3.59859108868659
tau_VAN = 0.0337291457159727
EC50_VANadaptMER = 0.388583599813638
log10CFUmax = 9.42622151307566
mu_lag = 0.88381788599107
k_log = 1.56389581520958
H_VAN = 20
k_deg_MER = 0.01898 # Calculated in V106
k_deg_VAN = 0.003898 # Calculated in V106
MIC_MER = 0.125
MIC_VAN = 1
MIC_LZD = 2
log10N0 = 6
REP_init = 0
PER_init = 0
ARoff_MER_init = 1
ARon_MER_init = 0
ARoff_VAN_init = 1
ARon_VAN_init = 0
 
********** MODEL VARIABLES

CL_x1 = exp(log(CL_aux_x1) + CL_rand * CL_omega_x1)
Vc_x1 = exp(log(Vc_aux_x1) + Vc_rand * Vc_omega_x1)
Cc_x1 = Ac_x1/Vc_x1
CL_x2 = exp(log(CL_aux_x2) + CL_rand * CL_omega_x2)
Vc_x2 = exp(log(Vc_aux_x2) + Vc_rand * Vc_omega_x2)
Q1_x2 = exp(log(Q1_aux_x2) + Q1_rand * Q1_omega_x2)
Vp1_x2 = exp(log(Vp1_aux_x2) + Vp1_rand * Vp1_omega_x2)
Cc_x2 = Ac_x2/Vc_x2
CL_rand_SAFE = piecewise(CL_rand, ge(CL_rand, -1), 0) # I guess it should rather be -0.9999 than 0, but let's stick to what S.Wicha did
CL_x3 = (CL1_CR_x3 + CL1_WT_x3) * (1+CL_rand_SAFE * CL_omega_x3)
Vc_rand_SAFE = piecewise(Vc_rand, ge(Vc_rand, -1), 0) # I guess it should rather be -0.9999 than 0, but let's stick to what S.Wicha did
Vc_x3 = Vc_aux_x3 * (1 + Vc_rand_SAFE * Vc_omega_x3)
Vp1_rand_SAFE = piecewise(Vp1_rand, ge(Vp1_rand, -1), 0) # I guess it should rather be -0.9999 than 0, but let's stick to what S.Wicha did
Vp1_x3 = Vp1_aux_x3 * (1 + Vp1_rand_SAFE * Vp1_omega_x3)
Cc_x3 = Ac_x3/Vc_x3
cLZD = Cc_x1
cMER = Cc_x2
cVAN = Cc_x3
GRO_init = 10^(log10N0)
CFU_MAX = 10^(log10CFUmax)
k12 = k_log*(1-exp(-mu_lag*time)) *(1-(GRO+REP+PER)/(CFU_MAX))
alpha_MER = 1 + betax_MER*ARon_MER
alpha_VAN = 1 + betax_VAN*ARon_VAN
cMER_t = cMER * 0.98
cVAN_t = cVAN * 0.672
cLZD_t = cLZD * 0.866
MER = ((1*(cMER_t*1)^H_MER) / ((alpha_MER*EC50_MER)^H_MER + (cMER_t*1)^H_MER))
LZD = ((1*cLZD_t^H_LZD)/ (EC50_LZD^H_LZD + cLZD_t^H_LZD) )
VAN = ((1*(cVAN_t*1)^H_VAN)/ ((alpha_VAN*EC50_VAN)^H_VAN + (cVAN_t*1)^H_VAN) )
VANadaptonMER = ((1*cVAN_t)/(EC50_VANadaptMER + cVAN_t))
MER_Eagle = (Emax_MER_Eagle * cMER_t^4)/(EC50_MER_Eagle^4 + cMER_t^4)
FMER = piecewise(1,ge(cMER_t,MIC_MER),0)
FLZD = piecewise(1,ge(cLZD_t,MIC_LZD),0)
FVAN = piecewise(1,ge(cVAN_t,MIC_VAN),0)
log10CFU_apparent = log10(GRO+REP+PER)
Ntot = log10CFU_apparent
OUTPUT1 = Ntot
Ccx1 = 1
Ccx2 = 1
 
********** MODEL REACTIONS

 
********** MODEL FUNCTIONS

 
********** MODEL EVENTS

 
********** MODEL INITIAL ASSIGNMENTS

 
