# Supplementary material for: Efficient simulation of clinical target response surfaces
Source: CPT Pharmacometrics Syst Pharmacol. 2022 Mar 11;11(4):512–23. doi: 10.1002/psp4.12779 (PMC9007598; doi:10.1002/psp4.12779)
Supplement: Supplementary file 4 — Supplementary Material4 [file PSP4-11-512-s001.zip › SI-Code/01-Models/02-Antibiotics/Covariates.csv]

WT	SEX	AGE	CIR	SCR	CLCR	WT0
70.4457374895247	1	38	0	1.07671150369178	78.7847149424705	1000
76.3900495316931	1	32	0	1.0394179289881	93.7037070812584	1000
68.9874947245044	1	38	0	1.13841815697999	72.9718171260254	1000
87.971789898539	0	32	0	0.922787927023606	142.998928554939	1000
77.5124749667105	0	37	0	0.851920073619834	130.159982282529	1000
69.0921606593633	0	34	0	1.09781857484705	92.6555777380923	1000
78.7462784474705	1	38	0	1.19794660117585	79.1551506030578	1000
80.7469817785851	0	40	0	0.994365570022272	112.784059690521	1000
79.4451025128219	1	35	0	1.20754712402376	81.5527800370254	1000
72.7442070586026	0	37	0	1.1709768826118	88.8699265437735	1000
87.2402869370165	0	29	0	1.05151129976446	127.906796999101	1000
77.9815637972016	1	34	0	1.04392893921261	93.4788363541316	1000
70.4824720485963	1	31	0	0.881117269042829	102.934353675702	1000
60.1004978270334	1	36	0	1.25059974600753	59.0037347288641	1000
83.9298394635399	0	35	0	1.03375400106464	118.401169354548	1000
74.6637539355873	0	34	0	0.986168310584917	111.463364375709	1000
74.8786712704632	0	34	0	0.929173885687218	118.640919114205	1000
82.4235943069443	0	38	0	0.757479142680864	154.15178058665	1000
81.4191279941318	1	34	0	0.96823021373159	105.230130881997	1000
79.589187297949	0	42	0	0.901623143359218	120.14967445482	1000
82.2189532825396	0	29	0	1.00549028167741	126.062103188564	1000
81.1015232740862	1	36	0	1.16692080839886	85.3311101346092	1000
75.5613275434001	0	43	0	1.10124859829496	92.4386190045484	1000
61.4702270110381	0	31	0	0.832576403902832	111.772437019905	1000
79.7957853841282	0	32	0	1.01338492093198	118.112748279414	1000
74.5802136595314	1	34	0	0.901820118615018	103.489430739057	1000
73.8405887043867	0	35	0	0.84128169610752	128.000160182733	1000
64.7421770258128	0	34	0	0.890486707669705	107.036827064914	1000
71.4982595914546	1	33	0	0.869928408241878	103.820272389886	1000
78.2009870470214	0	42	0	0.904662670513151	117.657372011582	1000
85.9147966643945	0	35	0	1.14435275111185	109.487578616391	1000
74.2330404987623	0	39	0	0.837290966444483	124.368306552661	1000
77.9646309656615	0	26	0	1.03773190332108	118.955578636354	1000
74.5975458695834	1	39	0	1.00420487441266	88.5747669082384	1000
65.3516153270969	0	40	0	0.986812676017974	91.9790904642701	1000
71.9512392683324	0	33	0	0.998606768927501	107.076718746582	1000
72.1003658272703	0	34	0	0.964057894110958	110.105172572802	1000
74.5564661998001	1	41	1	0.989537719788852	88.0591695783056	1000
83.7210677011039	1	35	0	1.18060195258352	87.9036663831186	1000
80.9478959958626	0	39	0	1.1682510042228	97.1982127560038	1000
73.776168094868	0	37	0	1.04531731922197	100.965424751852	1000
73.1236574351778	0	34	0	0.957081554599402	112.481818220072	1000
80.4136912669122	1	34	0	1.12861006600875	89.1617067724922	1000
79.2933632454321	0	30	0	0.867367428089164	139.667036562018	1000
70.0082116238506	1	28	0	0.994127544318695	93.1132163836481	1000
69.8771428450993	0	35	0	1.02058258899022	99.8490154039648	1000
77.7848210333264	1	36	0	1.07713104157748	88.6637475169913	1000
80.9912728267276	0	33	0	0.962934493072146	124.995034778356	1000
74.162118860352	1	37	0	1.26854175668617	71.0887726005228	1000
81.9081818355865	1	37	0	0.915034787133401	108.846215778111	1000
78.0460238137185	0	34	0	0.901578985114104	127.444286647941	1000
70.5474458478562	1	35	0	1.26716059091734	69.0121194654031	1000
77.6025341073674	0	40	0	1.05771974176245	101.899674474971	1000
66.9905660282369	0	36	0	0.956385690629856	101.176912073986	1000
86.5559030916864	1	38	0	0.910791159506449	114.436478898982	1000
91.4258355690247	1	37	0	1.04911836146824	105.966381419353	1000
72.2957949175051	0	42	0	1.02398108521362	96.0980736556258	1000
67.5639563595183	0	35	0	0.87464233096919	112.652642345566	1000
79.3969596755908	1	32	0	0.989314595553744	102.32450227798	1000
73.9938996873188	0	33	0	1.05947373920606	103.790355919693	1000
95.3591118468192	0	36	0	1.04645230703964	131.626580980032	1000
74.7062766416609	1	34	0	0.887779140009743	105.303898578432	1000
80.3556212896122	0	34	0	1.21813498746778	97.1167666638993	1000
75.2103105108468	1	37	0	0.897983353345112	101.843367213012	1000
69.6275827455457	0	32	0	1.01958442352656	102.435239013435	1000
76.4293927074372	1	29	0	1.11472087647554	89.8470210261958	1000
62.6142100936657	0	43	0	1.00790366342254	83.6937678930867	1000
86.8379379811107	1	37	0	1.15837520322369	91.1557154592299	1000
76.1582526715982	1	39	0	1.31184312567784	69.2217971785812	1000
93.2001452878206	0	34	0	1.11810464265444	122.717784876844	1000
78.652472552779	1	35	0	1.1039291945223	88.3175248790046	1000
69.8600161422337	1	28	0	0.902494455119786	102.350175410002	1000
79.7232090768463	0	36	0	1.18464433337246	97.2070208756299	1000
68.3115152438226	1	37	0	0.995623810248016	83.4300105515819	1000
66.1632235787774	1	32	0	1.04174004304405	80.9780814572897	1000
77.2180113211849	0	33	0	1.01158756952191	113.44005013481	1000
71.7479244155091	1	40	0	0.982514359992351	86.2098450845734	1000
75.0082905954299	0	37	0	1.23142450084493	87.1377228164556	1000
75.55963756359	0	34	0	1.22741044317421	90.6303006812411	1000
70.7063948224475	0	36	1	0.919000252160451	111.133222159495	1000
70.8539871334292	1	31	0	0.958621977176745	95.1108011784589	1000
73.9929820854609	1	39	0	0.999995705388549	88.2267332333835	1000
84.3771654278657	1	29	0	0.884759962272662	124.970894454524	1000
64.4011463548696	0	32	0	1.06355225662174	90.8293118000143	1000
79.5895443868682	0	37	0	1.06107114156356	107.30408209858	1000
77.5391640003964	1	39	0	1.14517843279051	80.7338673999045	1000
83.4124932464423	0	29	0	0.919618984837808	139.834281960021	1000
72.75296936067	1	37	0	1.10567216627081	80.0106871869028	1000
77.8271229548909	1	36	0	1.09605592117911	87.1802343530048	1000
77.0302338825892	1	35	0	0.98544467829482	96.8957427918236	1000
71.0395035566841	1	33	0	0.881497751883417	101.800266690598	1000
84.6288219969033	1	32	0	0.974962302141753	110.672738637195	1000
84.228081496485	1	36	0	1.18139396308221	87.5350390791219	1000
80.4398321688204	0	39	0	1.0749039959356	104.976081065156	1000
87.8975084482178	1	30	0	1.06118962128852	107.562945226737	1000
79.3078215426497	0	32	0	0.749385461424557	158.745716907601	1000
66.0114949447264	1	41	0	1.00161244374951	77.0267334417656	1000
70.8214252972144	1	31	0	1.06339954314564	85.7000589404398	1000
66.3555133347007	1	27	0	0.89268775154227	99.1613224716717	1000
71.5322251735473	1	35	0	0.953510231278586	92.9933955742418	1000
70.4886318043601	1	36	0	1.03207410726221	83.8548076212571	1000
75.3165351383909	1	35	0	1.01652417785134	91.8434836240733	1000
68.4700174973802	1	32	0	1.10050133562966	79.3268208613404	1000
76.1946302292209	0	36	0	0.986975924642467	111.511241138902	1000
70.2478462333892	0	34	0	0.995334702101468	103.905188947689	1000
89.4980502809897	1	38	0	1.11433341205302	96.7130373318626	1000
80.5726177093666	1	36	0	1.00562518793924	98.3719090446262	1000
82.1466066180973	0	38	0	0.879711856007504	132.286905741833	1000
77.9374552544332	1	36	0	0.91440824703551	104.6467766757	1000
88.7395541391908	1	36	0	1.08041201636678	100.843429109936	1000
70.3803755661344	0	38	0	1.07975851849877	92.3405838841152	1000
71.6163672342393	0	28	0	1.07261264830215	103.861573976654	1000
86.5494855282718	1	37	0	1.05536697433763	99.7205453733808	1000
70.2751659484719	1	31	0	1.11978085304884	80.7572961386741	1000
73.4606610536905	0	36	0	0.957109359384536	110.864910789769	1000
72.1110520683056	0	40	0	1.15054040681123	87.0497362724871	1000
72.6380454573911	1	33	0	0.874720862327088	104.897435775081	1000
72.9355944008265	1	32	0	1.07939698306585	86.1526244004524	1000
78.7995232456239	0	35	0	0.961221240544114	119.552051653393	1000
73.6817442739804	1	41	0	1.0732242084782	80.2400262125316	1000
71.2997176457595	0	35	0	0.988453327543795	105.193388501653	1000
85.7805247148296	0	36	0	0.953000558638727	130.015875901324	1000
73.407798214511	1	33	0	1.00489593567061	92.2765428656926	1000
73.6653441911357	0	33	0	1.03161991579492	106.119400013632	1000
74.2523212198943	1	35	0	0.999558078898016	92.082633104189	1000
80.5400635314382	1	30	0	0.980640318569424	106.655028771506	1000
74.4502913973982	0	40	0	0.91484130351974	113.028546151726	1000
74.7182741724163	0	34	0	1.12724726486984	97.5845380786312	1000
70.0579015866979	0	29	0	1.00466836419346	107.504063492167	1000
72.6069818770143	1	35	0	1.02651727935149	87.677437514975	1000
75.4525632585472	0	34	0	1.14335797799665	97.1549965020548	1000
70.7108244334986	1	29	0	1.18548280151454	78.1627896524659	1000
79.0940564931596	0	43	0	1.16780921931457	91.2454438541141	1000
64.4344678733065	1	31	0	0.968283254193949	85.6305537346707	1000
77.3347884987453	0	31	1	1.06845557142535	109.575241277127	1000
64.3182316302872	0	37	0	1.17818283600639	78.0955219939372	1000
72.7763107784099	0	39	0	0.876494683650631	116.474170822575	1000
71.1407367703117	1	34	0	0.872411485357722	102.044424031435	1000
70.2653391640363	1	36	0	1.01241217035363	85.2125492954998	1000
74.5744858333054	0	31	0	0.942515384816612	119.783175231256	1000
61.9329390209523	1	39	0	1.2433139817499	59.3948343454357	1000
84.3644787176883	0	36	1	1.1335025816799	107.507300434742	1000
63.496886291388	0	35	0	0.765163439542681	121.019407169992	1000
71.6028640159281	0	38	0	0.84653969788274	119.825911227712	1000
67.0806819439127	0	39	0	1.08789837202235	86.4963974292692	1000
69.5750630353271	0	33	0	1.03930334960811	99.4861358544094	1000
92.4071880248918	1	37	0	1.23843337162786	90.7312224833193	1000
75.1305806913728	0	32	0	1.02150794562227	110.323048900425	1000
65.9474399583731	1	44	0	1.20207865158948	62.1759914411552	1000
63.6517971889163	1	37	0	0.821831488571917	94.1784518511688	1000
78.4535573554643	0	35	0	0.898875983078266	127.282784237089	1000
74.8609303500329	1	33	0	1.01675446052	93.0056518028369	1000
72.6520259509161	0	34	0	0.952308326290696	112.31648841192	1000
68.3438717144427	0	31	1	0.922752326915734	112.126542512193	1000
64.6340965891029	0	35	0	0.888396125334812	106.099131724884	1000
67.3544439681943	0	37	1	0.947520722451968	101.690941133945	1000
82.8880576037195	1	33	0	0.855809920399578	122.344613424116	1000
70.4822879891117	0	32	0	0.935034035516105	113.069073389732	1000
65.3034866243395	0	30	0	1.09566067990156	91.0584978599741	1000
90.4156322690368	0	37	0	0.926145743464155	139.658996399139	1000
78.256989747184	1	36	0	1.09639449234786	87.6346913797621	1000
73.2313350223125	1	34	0	1.03346723697182	88.6732309327388	1000
83.3739923501316	0	33	0	1.04056257474197	119.073104700069	1000
81.9517269902077	0	36	0	0.806713313112399	146.737031408257	1000
70.4965525563882	1	31	0	0.825732018202991	109.860527964623	1000
93.512803242063	1	30	0	1.01427712025473	119.727402793816	1000
73.1114808007999	1	30	0	1.19133864920005	79.6947042568099	1000
65.0423534028135	0	34	0	1.09917623919013	87.1168741200291	1000
73.924784701317	1	38	0	0.988688095988375	90.0362429152607	1000
76.5728019263178	0	38	0	1.13556856255291	95.5275970465489	1000
94.4703428947161	0	33	0	0.986571147393033	142.304411209772	1000
75.7977304059222	0	40	0	0.999028209942926	105.377029913695	1000
78.5070158027816	1	31	0	1.16529846633692	86.6930378812482	1000
74.4235794709363	1	33	0	0.887903718854457	105.880232425028	1000
72.5363655066261	0	33	0	0.9855369604874	109.379052294195	1000
74.7400064760602	0	36	0	0.917147356110875	117.710405435695	1000
81.1461681987269	1	29	0	0.947071319054825	112.27801867115	1000
92.2970900938699	1	39	0	0.84985009725842	129.495144204455	1000
83.1151800626309	1	39	0	1.01218069217515	97.9106884924949	1000
84.6291655263298	1	39	0	1.10308469022155	91.4784936586456	1000
66.3109983708578	1	35	0	0.991329997291111	82.9168981285967	1000
82.754440176661	1	39	1	0.970699355233768	101.651634675969	1000
76.6677073200216	1	37	0	1.06328022795531	87.677547265111	1000
64.7648560045649	0	39	0	1.14448305962877	79.3814290389322	1000
79.0112610939269	0	36	1	1.10382018984142	103.393087194816	1000
73.8187417829909	1	36	0	1.0832801275593	83.6653497455677	1000
86.8295363864094	0	28	0	1.15181425415034	117.265580995808	1000
69.4689516271827	0	33	0	0.905831164567291	113.971107341745	1000
71.841832959884	0	39	0	0.993699298530466	101.417125824668	1000
68.3661052000885	0	35	0	1.09879151455013	90.7365671860708	1000
73.6834133378937	0	31	0	0.942287989400994	118.38047603531	1000
78.0765137574308	1	32	1	1.07435254398577	92.6581833849532	1000
69.7078750433603	1	33	0	1.00854925112354	87.3081809249337	1000
81.4936766674609	1	43	0	1.10906307590084	84.1445183581154	1000
66.4652885641599	1	34	0	0.831344097526824	100.047530082211	1000
67.5379506850057	0	33	0	1.03369550476423	97.0971610808673	1000
86.6263363491196	0	28	0	1.10765239920645	121.655565285496	1000
67.7553461768421	1	29	0	1.05666656842006	84.026255338673	1000
78.1543396259141	1	40	0	1.15498497051225	79.8846237758639	1000
72.1957015223847	0	32	0	0.992605572791235	109.10028640989	1000
78.1342340960536	1	41	0	0.988748338391429	92.3585735156106	1000
88.7990047492601	1	34	0	1.0894227662436	102.000886460976	1000
87.8953548001915	0	28	0	0.981612736916673	139.287218192006	1000
72.5588047769373	1	44	0	1.15350505967576	71.2899448431062	1000
59.6780666446943	1	31	0	1.2314307988251	62.3616591175698	1000
96.2793895486908	0	33	0	0.944831182304848	151.436439925984	1000
80.1736358046083	0	35	0	0.896931628359694	130.355404862029	1000
79.1718532290392	0	35	0	1.14122359914034	101.171192667812	1000
74.8995708765504	1	30	0	1.07445782453963	90.5251120484116	1000
78.9250727205457	0	30	0	1.07460208481207	112.208950565206	1000
73.7772582526627	1	40	0	0.90800097819471	95.9229716657428	1000
78.222519392133	1	33	0	1.01678519249565	97.1790823232444	1000
72.0574299408006	0	38	0	1.11186005333769	91.8113379254548	1000
65.3964075012978	0	42	0	0.964040081999361	92.3320290709919	1000
82.7870741811632	0	32	0	1.03456123782952	120.032151535342	1000
87.3097915269793	1	33	0	0.793232598215363	139.037709557846	1000
72.7198259626701	0	29	0	1.12618384752548	99.5483392332293	1000
66.1654972815025	0	42	0	0.870198786982113	103.491977774839	1000
79.9748527076598	1	32	0	0.853321837172867	119.495286256936	1000
74.6654299475207	0	34	0	1.13916254456769	96.4955402762412	1000
63.0650209574281	1	31	0	1.07646423967407	75.3879379716482	1000
75.0159906520328	1	38	0	0.944489273492195	95.6408483879966	1000
70.4186455840814	1	41	0	0.958833266923901	85.8353530957819	1000
72.485841675149	0	36	0	1.09372788372708	95.7292694703527	1000
66.8085373670845	1	34	0	1.11524090733628	74.9644859636403	1000
89.8195182668534	0	30	1	0.994810662111867	137.940081711119	1000
72.5571777676797	1	41	0	0.935187734244018	90.6782653480018	1000
63.8755572343338	0	38	0	0.960832556124857	94.1791284774916	1000
76.4936290834988	0	35	0	1.04434407570691	106.816528838537	1000
77.0000197368869	1	39	0	0.981423322255357	93.5496711837498	1000
67.9590585356857	1	40	0	0.905407196701268	88.6114495189948	1000
56.1819789580649	0	33	0	0.911885340249975	91.5604840745692	1000
70.3469862508152	0	31	0	0.997743898863418	106.738333327065	1000
79.4032164698437	0	39	0	0.998926591380163	111.50475771606	1000
74.5534103469751	0	38	0	0.951206885159894	111.035078669692	1000
74.2672622692119	1	33	0	0.981996860618279	95.5339032789783	1000
79.3263365525576	0	48	0	1.01913491475676	99.4583038729194	1000
66.6091695951768	0	27	0	1.05158536443315	99.4112268066413	1000
83.6938767711861	0	35	1	1.18221753996324	103.241210830884	1000
74.9599304954956	1	39	0	1.29010397414125	69.2806997001276	1000
80.4969407241868	0	41	0	1.05360212036797	105.052269121384	1000
83.1710131107076	0	39	0	0.914624196021706	127.561078587731	1000
76.6949722232057	0	36	0	1.07554903423277	103.00007067893	1000
68.6909427096718	0	38	0	0.890571130219212	109.26939526408	1000
84.2496629922972	0	37	1	1.16105418779729	103.805511158758	1000
61.4037936489385	0	35	0	0.918673045800058	97.4745035578826	1000
71.0233743839066	0	32	0	1.03124642717877	103.307084289555	1000
73.1067749196535	0	40	0	1.21324943253421	83.6902822005192	1000
73.7643837321648	1	34	0	1.07278099241682	86.0454564824184	1000
83.0576134058663	1	34	0	1.00163230257077	103.767993790702	1000
76.0286545550874	0	36	0	1.06624896831666	102.995802063057	1000
78.1167790124258	1	35	0	1.18000880088156	82.0606229759852	1000
74.479404107731	0	29	0	0.917627680587394	125.129632742317	1000
73.1653303282817	0	34	1	1.06368404784559	101.266560708225	1000
80.4023330821241	0	37	0	1.14291687436455	100.637243923983	1000
84.1087790078413	0	40	0	0.947999904229117	123.225485678708	1000
58.9788256408579	0	31	0	1.05425808691081	84.6921545359355	1000
79.4209406050455	0	33	0	0.992657267751142	118.901403457657	1000
77.8637538792914	0	27	0	1.01100607469708	120.872504140055	1000
71.8773605764298	1	39	0	1.11629826200424	76.774973533301	1000
82.4827676286276	1	35	0	0.984759529394298	103.826630753744	1000
72.1368057035206	0	38	0	0.984495658188796	103.80320850576	1000
72.8975512092426	0	33	0	0.962099587363662	112.60150430134	1000
81.7143060627638	0	36	0	0.918804464266244	128.462344290253	1000
89.0725176886114	0	39	0	0.804694416713869	155.275028419553	1000
77.0530082343373	1	34	0	0.930725750734136	103.600097326046	1000
71.8995289005596	0	38	0	1.18527910204731	85.9355959001744	1000
66.591489496972	1	37	0	0.993104555438343	81.5356258525873	1000
72.5578965045918	1	30	0	0.880012749043835	107.071733565328	1000
68.2723723865203	1	36	0	0.944083396087992	88.7880265659562	1000
73.0829322998918	1	27	0	0.870258966886357	112.029482578419	1000
78.0169437262254	1	34	0	0.860484866118118	113.458749093987	1000
68.8756293041656	0	33	0	1.09759933478836	93.2551931743175	1000
97.7491791752229	0	38	0	0.971306789718212	142.568759219463	1000
76.1792625851578	0	36	0	1.07006241578648	102.832050728676	1000
83.9741354636404	1	33	0	0.93924676463059	112.936946273555	1000
59.6548656704859	1	34	0	0.865673235767037	86.2351208098282	1000
80.7685962135783	1	36	0	0.942664200954189	105.197468486614	1000
65.750258163495	0	32	0	0.923832334753024	106.756803734964	1000
82.225747364684	1	33	0	0.911023125357308	114.011493638676	1000
78.0462132713338	1	31	0	0.998231908328249	100.608185322204	1000
72.0049780067952	1	30	0	1.10440450594396	84.666862541468	1000
85.6195783942223	1	33	1	1.00436600575921	107.684026682586	1000
69.9209240173881	0	35	0	0.816806464314087	124.837423119138	1000
70.7693985300643	0	30	0	1.20862648626283	89.4568468007411	1000
67.8555306214187	1	37	0	1.12527995530036	73.3243669463311	1000
70.1524164504406	1	33	0	1.2730509569534	69.6092660239	1000
82.4347118786769	0	36	0	0.976220968159006	121.972755642695	1000
78.3243335865226	1	36	0	1.23014117771634	78.1738535208687	1000
82.9305935189399	0	34	0	1.02354429972031	119.2838089314	1000
72.1304472517726	0	29	0	0.963341957261706	115.432640861927	1000
77.8765704124137	1	30	0	0.920043283068469	109.920241247238	1000
76.8537761944	0	27	0	0.863863241512325	139.625957312083	1000
65.0308894485099	1	40	0	1.10912556551365	69.2190137963352	1000
89.5978247447513	0	34	0	1.13801722417082	115.910291909778	1000
76.015166503201	1	42	0	1.12119878249927	78.4386550825165	1000
80.9675140773093	1	30	0	1.0730669512943	97.985790442075	1000
82.5167894588101	0	41	0	1.02920277156736	110.241235877238	1000
74.621714458898	0	39	0	1.02609805698706	102.015282135888	1000
72.741100710064	1	32	0	1.22079053007668	75.9711851627046	1000
82.0111721552084	0	38	1	0.956417798476535	121.476716631174	1000
67.5425857287535	1	37	0	0.934597433236696	87.8773096763119	1000
91.3430183255361	0	34	0	1.04201939785381	129.054431904705	1000
72.1772502609263	1	41	0	0.943003634686831	89.4558177079269	1000
88.4911585615421	1	34	0	0.880349086218597	125.787434010378	1000
87.2440516590868	0	43	0	0.914214952181793	128.566181149543	1000
75.6248313975701	0	31	0	1.05155078665022	108.875000076396	1000
79.3771231357024	1	40	0	1.20925319684922	77.4933685898332	1000
67.6964177942716	0	33	0	1.16868990948616	86.0830557788592	1000
77.4620984006083	1	36	0	0.895337631734885	106.223886571166	1000
83.250102440135	0	35	0	1.01787779586083	119.274042410159	1000
75.7467820444721	0	35	0	1.22530688765543	90.1521555628866	1000
71.6701557114895	1	35	0	1.1513165642752	77.1648157197286	1000
70.2394366047193	0	38	0	1.09963610774191	90.4898155151407	1000
74.7310651590809	0	35	0	1.02119236546911	106.721130163296	1000
83.4630700858764	0	40	0	1.13011079729231	102.574836867827	1000
71.456624874622	0	35	0	1.11483375625707	93.4736478486464	1000
74.0978933744687	0	36	0	0.980836877026151	109.121397183086	1000
65.8957608978046	0	35	0	0.923531831844443	104.054869934162	1000
78.8005043432022	1	34	1	0.971440035565104	101.509173972391	1000
85.4796439848139	0	36	0	0.866229811332853	142.537921521047	1000
87.1117880944663	1	39	0	1.09169946571774	95.1440499010457	1000
81.366072520912	1	38	0	0.989533676720876	99.0146314695889	1000
62.2095941426071	1	39	0	0.791782628058613	93.682657543933	1000
78.703770491262	1	42	0	0.896097083246552	101.613867212692	1000
78.5002393529932	0	36	0	1.0393747635013	109.093696136146	1000
72.3957853973399	0	36	0	1.10748526146091	94.4226471063251	1000
76.2896332389167	1	41	0	1.03822945971642	85.8803494868444	1000
68.791797684059	0	35	0	0.892178105297756	112.445453465936	1000
80.2712232273459	1	32	0	0.927585926272039	110.335664563382	1000
72.586431619513	0	32	0	1.35859678215258	80.1412522534901	1000
64.1086881319508	0	33	0	1.15451514106095	82.5217707098214	1000
72.2941373406618	1	30	0	1.03278139002862	90.9020736868373	1000
85.964258105607	0	40	0	0.989309070079595	120.685038210403	1000
72.534330727889	0	33	0	0.994859971692141	108.351002049443	1000
80.7019806025467	1	39	0	1.0821798741949	88.9185851212659	1000
82.4462592088503	0	44	0	0.97844514477719	112.350034336195	1000
75.0329975392366	0	34	0	0.94700563273261	116.646873639451	1000
72.4035899408914	0	36	0	0.972915512467993	107.494393817053	1000
71.1306667670342	1	33	0	1.00276620897696	89.6039997014016	1000
80.757193045127	0	47	0	1.10182480807115	94.6714700793156	1000
67.4335300017526	0	31	0	0.802566429347714	127.200525807166	1000
76.8695014634539	0	39	0	1.21507934571749	88.7438576104809	1000
72.8598823530137	1	38	0	1.0181480317733	86.1715967902485	1000
59.7996123137263	1	38	0	1.04237907871958	69.0811061904961	1000
65.1441865573196	1	39	0	1.06682190911567	72.8100857342754	1000
82.1946361608645	1	37	0	0.936692712803915	106.701368571654	1000
73.5790411710047	1	37	0	0.894048775447437	100.072918456726	1000
81.2732094469241	1	32	0	0.904408151307425	114.575860351357	1000
90.5801921873318	1	37	0	1.05831376541455	104.074047964596	1000
86.9102721328317	1	34	1	1.06546658046909	102.0759833025	1000
80.2554732974275	1	46	0	0.886030773549328	100.517143232339	1000
77.9045517767157	0	38	0	0.990750797817135	111.395097462289	1000
73.5678618622175	1	38	0	0.86256833195218	102.702549712121	1000
87.8189486158726	1	28	0	1.03955014513728	111.698474513477	1000
79.6077559346088	0	31	0	0.950219235275311	126.831043515831	1000
66.6950288026532	0	32	1	0.922857501649625	108.405190427723	1000
73.8417182659138	1	33	0	1.02801532291808	90.7344921834077	1000
61.9047635008599	0	33	0	1.12040010551754	82.1111640531646	1000
73.5497633074931	0	37	0	0.844438971930172	124.599913086473	1000
57.8732541769135	1	34	0	0.95089963251364	76.1615051310825	1000
85.5318080089921	0	34	0	1.2118808005539	103.906117169386	1000
70.3817371081983	0	39	0	1.05823716380448	93.2966069929288	1000
71.8435062851071	0	28	0	1.29937182403337	86.00814891113	1000
73.740802848629	0	35	0	0.869429457921859	123.688782156013	1000
79.735103235785	1	38	0	1.01552295603145	94.5467090719156	1000
80.2640746162799	0	39	0	0.912704067050874	123.361628692446	1000
79.3829262728948	1	34	0	1.12648312099218	88.18499811865	1000
70.8265445278666	1	34	0	1.14306098549648	77.538777007659	1000
65.4416553659158	1	34	0	1.04711978124944	78.2078247988853	1000
72.1405203929379	1	34	0	1.18264417701343	76.3339028027527	1000
77.1135897804899	1	34	0	1.10152016840964	87.6053768247974	1000
69.0741110498172	1	31	0	0.86565849562363	102.679001353683	1000
74.4854660732389	0	34	0	0.973930670099453	112.594419451237	1000
66.7344880108582	0	36	0	1.10777325021909	87.0162377012298	1000
74.9377082761077	1	33	0	0.794411096556839	119.158578202218	1000
75.9726687347782	1	31	0	1.03274512210904	94.6623228765756	1000
73.9138740123874	1	30	0	0.957149763519711	100.282507206383	1000
73.7806880529244	0	34	0	0.958561798097785	113.317230811738	1000
89.4646266160052	0	42	0	0.895046808331871	136.050200062051	1000
80.9431263946231	1	33	0	1.0375912478945	98.5425694223359	1000
83.8166119896791	1	33	0	1.02758504389977	103.034468286642	1000
68.3859516467979	0	46	0	1.06076463527638	84.1672658809633	1000
76.2427475891566	1	29	0	1.03789929671759	96.2615231258568	1000
84.1811169837167	0	36	0	1.04560686596945	116.291266547412	1000
74.5772850639312	1	37	0	1.05409738760977	86.029913471392	1000
60.6155856355183	1	33	0	0.937248563722835	81.6957997965803	1000
77.6314547477148	0	39	0	1.10758692433042	98.3215648220927	1000
61.9912080272615	0	38	0	1.11563419566864	78.7183454752261	1000
69.1564340230182	0	35	0	1.00776055647435	100.076483746367	1000
85.6174010400196	0	31	0	0.972909880978778	133.224294114099	1000
79.7623667386782	1	36	0	1.00755554458973	97.1960919778247	1000
83.6511361133243	1	34	0	1.10191757595797	94.9981237790321	1000
77.3351519787034	0	32	0	0.949203229280745	122.210633497271	1000
74.1783432250096	0	36	0	1.0869038294263	98.5795549418694	1000
68.3783898075682	1	37	0	1.07307112492339	77.4843537162759	1000
87.9509690142223	0	35	0	0.814280392277269	157.515557329954	1000
75.3383403597941	0	38	0	0.933863549460374	114.287912373688	1000
69.8238242712917	0	27	0	0.88132944829617	124.340124234245	1000
81.7781770272979	0	38	0	1.12257795336801	103.202113588417	1000
83.507146027624	0	33	0	0.900487886770105	137.815177074684	1000
90.654319915848	0	36	0	0.958337869384787	136.637748491977	1000
70.6111725345085	1	39	1	0.976786367260262	86.1949131991434	1000
72.1250437536155	1	35	0	1.12640248076256	79.3721637512668	1000
71.9424080243122	0	35	0	1.05555993717704	99.3937037651377	1000
72.2348322902395	1	27	0	0.991113271622634	97.2273054527202	1000
72.3000643326666	0	31	0	0.931259856517381	117.5335362017	1000
72.8148827920955	1	38	0	1.051713895841	83.3698737291739	1000
86.6320772957228	1	30	0	0.989392355595231	113.707547383646	1000
69.9467532225375	0	35	0	0.772309950240496	132.078683889937	1000
72.1445224157458	1	36	0	1.09990075678628	80.5322124418309	1000
80.0572303873415	1	34	0	1.04861082167302	95.5385225017027	1000
83.9285094244169	0	32	0	0.956686835052889	131.592449612485	1000
69.4270827840919	1	30	0	1.015799523458	88.756471167197	1000
71.2845413050666	0	36	0	0.927861299356477	110.971930539928	1000
79.031789683794	0	29	0	1.22498605868687	99.4629080865818	1000
83.0351104807475	1	32	0	1.0114990658379	104.666202311569	1000
73.1397251408556	1	35	0	1.14891547032409	78.9116228573467	1000
65.006597763445	1	32	0	1.14527915286743	72.3696156879114	1000
88.97898486576	1	34	0	0.931240074531971	119.568858826857	1000
86.5736131210769	0	38	0	0.933314640868516	131.409008871215	1000
69.8570491460675	1	35	0	1.02780406172542	84.2511107534874	1000
74.5135774305756	1	35	0	0.962637213942649	95.9507770447436	1000
62.8996902996124	1	41	0	1.1180464010418	65.7522022066093	1000
79.3969862289294	1	35	1	1.01738439858929	96.7374583124581	1000
88.1220507015984	1	36	0	1.05259279772329	102.788367750234	1000
63.6729642129175	0	29	0	0.838014107413199	117.137033406185	1000
69.3753253798872	1	35	1	0.935174306384781	91.9577200724562	1000
70.3420956789567	1	32	0	1.02808237459378	87.2363676365005	1000
70.0616083445352	0	31	0	1.0441433386631	101.581350455466	1000
61.2007567093997	1	39	0	0.908383025121263	80.333295815517	1000
78.8529298091342	1	35	0	1.00274682220687	97.4770255175548	1000
64.3481573961517	1	38	0	0.963714514098437	80.4033819811822	1000
74.8127518410164	0	32	0	1.08413696209223	103.510102215275	1000
79.5818924858379	0	28	1	1.03020032518063	120.165031938099	1000
73.5281680360861	1	36	0	1.0023082293195	90.0683523437779	1000
81.9975158902192	1	38	0	1.11649179804415	88.4365434277629	1000
74.8073847300216	1	45	0	0.983925250879144	85.2692416244674	1000
70.2965040441053	1	38	0	1.00869203037509	83.919278039337	1000
80.0077940089128	1	39	0	1.00170123565554	95.2361630058142	1000
71.815823841239	0	33	0	1.0151305683108	105.135533394151	1000
89.5457109735977	0	36	0	1.04947648411932	123.246024753171	1000
74.8631771216053	1	33	0	1.0922729927482	86.5779434823696	1000
81.6767687247	0	37	0	1.03209682248081	113.209490344224	1000
76.5546147075898	1	31	0	1.02308629420979	96.2879710799267	1000
55.5166654271284	1	34	0	0.989220085537565	70.2300117833912	1000
65.4231990045517	0	30	0	1.11684316138722	89.4952067093624	1000
71.8857380936135	1	35	1	1.06063937441594	84.0138175091578	1000
76.7972229435658	1	37	0	0.968856980991163	96.3850100431231	1000
59.3359760915223	0	35	0	1.03731501997645	83.4188555392761	1000
82.5709378721337	1	33	0	0.926715230033217	112.551457678005	1000
70.6010869413749	1	34	0	0.961979026100106	91.8413118631977	1000
69.5607440256645	0	30	0	0.790507368832827	134.436898526335	1000
64.1951045248774	1	34	0	0.926325137599182	86.7222935692934	1000
64.8514156243985	0	29	0	1.04730139077426	95.4636999769159	1000
75.4236809864214	0	35	0	1.2428290179489	88.5020115532258	1000
78.9192402447066	1	42	1	0.81573013932912	111.930615480239	1000
60.8066901060589	1	38	0	1.0159902540186	72.0689879124622	1000
67.8332111911721	0	41	0	0.92713000725869	100.601495645299	1000
79.1278806215778	0	40	0	0.979157080496707	112.239227377987	1000
71.6780386043203	0	34	0	1.07855966537791	97.8397437490011	1000
93.1326632938709	0	36	0	0.904861443487708	148.669123940824	1000
84.9499942822858	1	29	0	0.909941968403988	122.337349200408	1000
79.6018964203875	0	38	0	0.99679204959601	113.132275992691	1000
75.0366423196859	1	33	0	0.859460639538881	110.285294459612	1000
77.1247462218609	0	38	0	0.850523316921535	128.462153798561	1000
69.8882474268227	0	29	0	0.96192251742489	112.009418116255	1000
79.8611761226097	1	39	0	0.962847443486831	98.89766166004	1000
86.9653279182188	0	33	0	0.852565818439063	151.589633674627	1000
83.5822439462506	0	40	0	0.895033916403936	129.700615583105	1000
69.1420917500869	1	35	0	1.00556549783633	85.2330203747329	1000
63.7902545455778	0	33	0	0.871741892421174	108.747103798687	1000
74.1820749568215	1	37	0	1.14697904887889	78.6442809242857	1000
78.3806472534667	0	35	0	0.813911611142288	140.439218476746	1000
85.8487915988156	1	33	0	0.905604548450556	119.747318844008	1000
65.7347145092018	1	32	0	1.02551342479583	81.7266346522163	1000
77.7832858131246	0	45	0	0.899069886409719	114.152109739322	1000
76.7718546478275	0	32	0	0.978543315876146	117.682866055484	1000
84.5111636351443	0	37	0	0.919592265071375	131.469042571097	1000
74.7909670499101	0	34	0	1.06809572105842	103.089003673993	1000
72.3675669041736	1	32	0	1.04623787603553	88.1908884358607	1000
66.8737624700682	0	30	0	1.08328314538309	94.3135214958313	1000
71.2180334526024	1	30	0	1.03714616466533	89.1721270385024	1000
72.3326585681909	0	30	0	1.23194548798927	89.7022063439155	1000
94.8734165873589	0	30	1	0.99287700409305	145.985350618954	1000
95.7883673415189	1	37	0	1.02043991300084	114.142922493869	1000
73.7600889796584	0	34	0	0.858149576271447	126.541159154045	1000
67.5671129351818	1	43	0	0.966756316708063	80.0343657391267	1000
61.5712240980047	0	37	0	1.10011380790113	80.0654042001381	1000
78.9610961109738	1	41	0	1.00821783481843	91.5335732940295	1000
67.2509237981339	0	37	0	1.18625561185835	81.1007186764325	1000
94.2503034631161	0	38	0	1.22214230171757	109.251813845054	1000
68.6434939397949	1	37	0	0.924232020232895	90.3112855211801	1000
75.837944654954	0	34	0	0.817892050462419	136.509833229896	1000
109.784107878208	0	38	0	1.12034579656156	138.820966382095	1000
67.1277227064996	1	35	0	1.20503391424964	69.0523356128218	1000
77.3425901444497	0	39	0	1.10789492444823	97.9284807035675	1000
67.1412538352218	1	32	0	0.978985327382507	87.4426778885322	1000
77.6532558414251	0	39	0	1.02132788480518	106.655524917174	1000
68.7283419016438	0	34	0	1.04561743738737	96.7690367682734	1000
75.5820201208216	1	32	0	1.05343891305775	91.4785607969703	1000
72.8062096766116	0	29	0	1.03847801256806	108.084047256051	1000
66.6305972019425	1	41	0	0.939539064510014	82.8858675720772	1000
75.08474300299	0	37	0	0.944347512887572	113.74297573141	1000
82.8182309029309	1	35	0	1.03174352647943	99.5015680628759	1000
87.9602368977203	0	38	0	0.931701510488927	133.744911006651	1000
65.3800382569435	1	35	0	1.05350252236928	76.9281554008423	1000
73.151089413941	0	31	0	1.04583833483512	105.888852784635	1000
84.2198436447115	0	28	0	0.950723257276324	137.798927991802	1000
67.0920715817974	0	34	0	0.979550765126397	100.836467321733	1000
58.2438230435002	0	34	0	1.00296579124517	85.4942923680025	1000
68.2991866275356	1	31	0	1.22781284927859	71.5807566632629	1000
68.0854931527578	1	36	0	0.926023413546829	90.2718595006342	1000
75.3570114701332	1	34	0	0.945042028431777	99.7849026990706	1000
72.0322859288676	0	38	0	1.18136002787588	86.3798808079789	1000
76.756473359801	0	40	0	0.857237644485071	124.36016276882	1000
71.8981743395747	1	33	0	1.12131781328025	80.9952123437368	1000
77.8590353846955	1	32	0	0.855392409876463	116.052315836919	1000
72.3045844621793	0	36	0	1.0482500542101	99.6326734396967	1000
84.4786008732957	1	40	0	1.00358250561135	99.3756676993646	1000
69.6689934129212	0	29	0	0.965426773348934	111.25273071964	1000
77.2119917162808	0	32	0	0.909941015245598	127.280763954971	1000
68.6487659925962	0	33	0	1.03742082980095	98.3397392601399	1000
76.5763866866068	0	36	1	0.829819417408224	133.294466247329	1000
74.6428766623254	0	44	0	1.01111673033226	98.429620007438	1000
63.3728824872051	1	33	0	0.952502074358648	84.0441981611117	1000
73.9260639463007	0	34	0	1.12721863380978	96.5523376554926	1000
84.3951115656797	1	30	0	1.16332611522247	94.2095498145801	1000
80.2886371417816	0	32	0	0.929901443009026	129.5115268592	1000
76.0820890628348	1	38	0	0.975518517395228	93.9146863397904	1000
66.5701626674824	0	32	0	1.01353368120887	98.5218802813972	1000
84.3024543296919	1	33	0	1.11464033853775	95.5378953017248	1000
75.5963713812345	1	34	0	1.13838955398941	83.1002523303853	1000
71.6870944914732	0	35	0	1.1374205185131	91.9129537098535	1000
88.3839979697807	0	41	0	0.966696820226415	125.71469634087	1000
69.4445700679036	1	40	0	1.06229286712335	77.1756786985098	1000
77.3100692914155	0	43	0	1.0964489611411	94.9919668331296	1000
85.2562865233904	1	29	0	1.17877571982507	94.7773668216878	1000
79.6554447970316	1	33	0	0.915188557029464	109.944901041985	1000
72.7323225180758	0	39	0	1.24265474302915	82.1042902921024	1000
71.9266106889662	1	34	0	1.07410250108017	83.7984841680311	1000
77.7113768251159	0	36	0	1.10931339083734	101.188507641144	1000
78.9516962032806	1	33	0	0.898025187107848	111.056288236905	1000
75.1396854212899	0	29	0	0.953681494031601	121.46649492811	1000
85.5698507944606	1	31	0	0.993043054338051	110.883167561925	1000
74.5078816353246	1	42	0	0.926582382369616	93.031641185389	1000
69.9274660616445	0	34	0	0.944347590481914	109.015759151889	1000
79.1401812886722	0	42	0	0.893356824097343	120.577329440786	1000
60.1781831991836	1	38	0	1.01234827211797	71.5806647423929	1000
77.9981795969147	0	38	0	1.13074753954087	97.7206823200306	1000
78.8213743972547	1	41	0	0.942935590109589	97.6975334191011	1000
73.332261523831	0	30	0	0.832005014324577	134.657120595899	1000
67.0724780737896	1	33	0	1.05104258945445	80.6109881064957	1000
72.095285456847	1	34	0	1.0519527143453	85.7635879746941	1000
87.5728613286996	1	32	0	1.0537554902448	105.959493665986	1000
69.6259028547426	1	34	0	1.06448912670807	81.8506070425804	1000
59.4013469337195	1	28	0	0.742237892071736	105.817530719794	1000
81.3460809843011	1	30	0	1.20766974463371	87.4716991801409	1000
71.3328569325777	0	37	0	1.04706187340114	97.4590111347254	1000
71.264581934659	0	36	0	1.03991893599846	98.9863016220009	1000
66.4169111082515	0	40	0	0.888051669329036	103.874259864032	1000
74.8310009783703	0	34	0	1.04543425687729	105.380000537347	1000
80.4480829106765	1	34	0	0.927377656669588	108.555383411292	1000
70.7208127647329	0	34	0	1.0213253456759	101.942786954879	1000
70.5848349765758	1	32	0	0.986417872880824	91.2348276215866	1000
83.6927316017815	1	36	0	1.00132527686972	102.620076009083	1000
73.1664619452416	1	31	1	1.07037661020962	87.9606381655172	1000
73.8102744572399	0	37	0	0.994442961130992	106.179743141624	1000
70.4504966825719	1	34	0	0.951315227498836	92.672719007204	1000
82.066638108628	0	38	0	0.920633999531349	126.28370309273	1000
67.9022214557965	0	40	0	0.971432785665701	97.0820033073115	1000
81.647659349148	0	34	0	0.951939372666188	126.272220624282	1000
81.2928724065167	1	34	0	1.10242358454384	92.2775952017304	1000
71.5737237541901	0	35	0	1.00984407938258	103.360854682977	1000
81.6408822855533	1	33	0	0.951499571464149	108.385029311114	1000
82.7782296506962	1	41	0	1.04323297774765	92.737727782656	1000
79.4438229554062	1	35	0	0.949401669407516	103.725580062716	1000
91.8330558274943	1	38	0	1.21156285635264	91.2724454581836	1000
61.6364116678612	1	36	0	0.882961363836143	85.7068266486535	1000
66.7527850811797	0	40	1	0.984084019822063	94.2116726155174	1000
65.3551466519294	1	34	0	1.10755854917583	73.842330423784	1000
76.2682023988446	1	27	0	0.938677709100362	108.390664415318	1000
87.8781346732813	0	37	0	0.979862048029499	128.298217102636	1000
88.7015185142803	1	32	0	1.04198528398811	108.537460023281	1000
78.7531111329708	1	37	1	0.903519088297469	105.987351890616	1000
81.8882440114513	1	32	0	1.10498169260339	94.4880008542145	1000
73.9212713462209	1	35	0	0.84939666240594	107.878427117947	1000
78.601068189792	1	33	0	0.976855908743943	101.640817008939	1000
77.87552052927	1	34	0	0.847460583335056	114.99362096967	1000
69.5039847896939	0	33	0	0.920031768234664	112.268562487417	1000
72.8322331426999	0	32	0	1.25971856523134	86.7244103003174	1000
73.9954782861163	0	36	0	0.973988713797842	109.736751576543	1000
86.2174587749116	0	31	0	1.22104964092348	106.894632693933	1000
67.6122543891783	0	34	1	0.976008291548691	101.987108376245	1000
60.7067320452002	1	34	0	0.946036663217097	80.3010421433165	1000
80.9892099541664	1	33	0	0.948429654315094	107.867905235341	1000
69.1219303387861	0	42	0	1.07301620371791	87.680528103473	1000
71.7994934647109	0	29	0	0.910384192243887	121.587003268662	1000
82.1016912943502	1	35	0	1.09147131177202	93.2428430040245	1000
69.4897658020864	1	31	0	0.928266227240572	96.3299256875851	1000
72.4851284195897	1	31	0	1.18875587999906	78.4637683100751	1000
87.1586975676839	0	35	0	0.921733421646293	137.899343745017	1000
79.0688415290186	1	44	0	0.844489227900323	106.113080868646	1000
79.1786941270773	1	40	0	1.16078261563638	80.5274355199654	1000
73.9819228806139	0	36	0	1.07289790230543	99.6020005860709	1000
66.9412071012695	1	33	0	0.908219346966316	93.1049984755111	1000
64.5748746677199	0	43	0	0.887138912826212	98.0643559782722	1000
73.3431820376864	1	34	0	0.999912261571115	91.7888964912831	1000
91.6209572374758	1	32	0	1.0726163173573	108.908207517851	1000
76.6813478146891	0	31	0	0.975569259596377	118.994155770869	1000
76.2429844819813	1	33	0	0.999372525915547	96.370184218614	1000
77.5366303537423	1	41	0	1.01457151530479	89.3194174672965	1000
72.1658767961948	0	39	0	1.05468760262279	95.9835765887515	1000
65.2099921405919	0	37	0	0.889048414754974	104.928499940206	1000
98.0092824557746	0	30	0	1.28192827190813	116.805602180064	1000
71.8887298351448	0	34	0	0.875318983688083	120.911562028163	1000
72.7935944016461	0	39	0	0.872775571990604	116.998275236211	1000
62.6932596867223	0	34	0	0.976764943816651	94.4939831006736	1000
73.16281433693	1	33	1	0.991084482796024	93.2502346819117	1000
73.1679674243808	1	35	0	1.02028589146451	88.8944889975418	1000
73.1079470545827	0	33	0	0.97381246573857	111.568229254425	1000
62.7271459389047	0	34	0	0.989058915545503	93.3698657747788	1000
89.6536932156779	1	44	1	0.978848613514878	103.803098431036	1000
89.4649338824436	0	37	0	1.07852549461456	118.666233512337	1000
80.3545032251242	1	40	0	0.984597217968264	96.3469665210701	1000
67.1825841223371	0	35	0	0.975016709782757	100.485048986396	1000
80.5549088346	1	33	0	0.847783184634726	120.026576554993	1000
73.1740669709117	0	37	0	0.838657677787948	124.817992847732	1000
72.6395469203491	0	30	0	0.961482802969492	115.422850237163	1000
85.9488664131766	1	41	0	0.910600074933328	110.314879589435	1000
66.3338187943932	0	34	0	0.838178629735948	116.512302568169	1000
71.2622112380626	1	26	0	0.838675728462761	114.35535337003	1000
69.7117312088037	0	32	0	1.07492212753317	97.2792299412207	1000
75.1482864511154	0	34	0	1.01064657421463	109.469502096939	1000
64.0844485434833	1	43	0	1.03978472889884	70.5776803222133	1000
69.9062309759309	0	35	1	0.848405694880235	120.16254423456	1000
80.5663704546564	0	30	0	0.936616409490427	131.417204705823	1000
78.571544464954	0	34	0	0.991125339523915	116.710540214007	1000
68.0401439298059	1	32	0	0.933381611068436	92.9428890410633	1000
79.313621574601	1	30	0	1.01434170791052	101.541274933284	1000
58.8048385036236	0	33	0	0.947745841710089	92.2088180620705	1000
72.4893475605555	0	29	0	1.15252927846966	96.9644875060455	1000
80.5430185023077	1	46	0	1.05398029736306	84.8027023849367	1000
70.2165736388069	0	36	0	0.964640057304443	105.141745807151	1000
74.7274766599112	0	37	0	1.04347395347465	102.447987831908	1000
63.9537063525937	1	31	0	0.959705336257199	85.7513046179739	1000
81.63575934642	0	40	0	1.11303718192871	101.8681145007	1000
62.3303975326264	0	37	0	1.1103577019204	80.3048389866321	1000
72.611481039468	1	32	0	0.964584894201941	95.9787353936518	1000
73.1098644527796	0	35	0	0.975688351524014	109.275212889888	1000
75.4583038088715	0	34	0	1.30119672596879	85.3763228122977	1000
69.0712755643199	0	40	0	1.00832175631749	95.140590363757	1000
90.0586533560808	1	34	0	0.905403427593082	124.473129572407	1000
65.0070998217855	0	39	0	1.03495807538596	88.1103468792933	1000
76.9304546857943	0	38	0	1.00500474082204	108.442086268898	1000
55.8970018191549	1	34	0	0.778231250504739	89.8818788802499	1000
75.0181207558021	0	35	0	1.03339117560311	105.866421820723	1000
78.921577587746	0	32	0	1.11811207113592	105.877013080943	1000
67.2903012058333	0	33	0	0.961107325063721	104.047551906206	1000
80.4769985441201	0	30	0	1.13393815833432	108.428285170832	1000
77.5238591155481	0	34	0	1.01273240174701	112.697439072208	1000
82.6918345062577	0	34	0	1.11405462654509	109.277187541493	1000
68.9343171245068	0	34	1	0.996684197866986	101.824262651706	1000
68.0627533533839	0	45	0	1.00959586741311	88.9514554133648	1000
62.8238625788978	0	36	0	0.950250421799457	95.4964893451857	1000
72.6200518060754	1	30	0	1.09511716593018	86.1142616504711	1000
65.6021217581258	0	38	1	0.961989625713592	96.6084629950202	1000
80.3428993156191	1	34	0	1.22888277063158	81.8143226574921	1000
75.5365147763791	0	40	0	0.957658089361367	109.55039929571	1000
93.3600337483323	1	35	0	0.938976079443937	123.248658157942	1000
66.8009534474503	1	41	0	0.92488141885811	84.4147290126121	1000
84.4075556863838	1	35	0	1.01129371556994	103.461731864199	1000
71.1472218487795	0	33	0	1.09096209139874	96.9169119145074	1000
64.8336858989209	1	43	0	1.15255391545014	64.4165743898109	1000
79.422749955778	1	31	0	1.07172967490761	95.3613940841987	1000
64.9846015804958	0	37	0	0.797589418062286	116.556314202858	1000
67.4893367741928	0	32	0	1.07394407676948	94.2637585616282	1000
69.6983695985955	1	39	0	1.16603369601646	71.2720616060492	1000
76.5986030749987	0	37	0	1.03236994028542	106.142723553574	1000
67.8701309970004	1	34	0	0.725564223411322	117.056388775293	1000
83.5356215150026	0	34	0	1.04463565769638	117.728126007811	1000
66.5258554120078	0	38	0	0.940517420637415	100.205439862885	1000
76.6425048961104	0	31	0	0.996510069000766	116.434585247271	1000
76.0808671859376	0	32	0	0.91337037538533	124.945261916078	1000
67.4180714532076	0	36	0	0.949896606935344	102.518166771779	1000
71.8532448150352	1	38	0	1.01481173432996	85.2604274971583	1000
70.2366437694166	1	29	0	0.8742511301416	105.277837720685	1000
82.5519296994615	0	36	0	1.01648048623538	117.30837713784	1000
87.6273686927694	1	31	1	0.947156517433187	119.050423849852	1000
67.586514273872	0	33	0	1.04320915228638	96.2808556688143	1000
82.314341753477	1	40	0	0.884121076466853	109.913286817351	1000
74.4362846926467	1	39	0	1.11702348714081	79.4566382397999	1000
61.6065735691715	0	34	0	1.00532404635732	90.2182405485464	1000
69.5396956026732	0	32	0	0.725995831743201	143.677881942587	1000
78.5396057645211	0	36	0	0.909017950955916	124.800722687732	1000
76.0962340391463	1	41	0	0.979693510354012	90.7809152488054	1000
58.7479924530298	0	38	0	1.03587444080386	80.3440256496788	1000
79.481157586771	0	36	0	1.06073156712669	108.232959282254	1000
80.0773716876448	0	35	0	1.17046453701906	99.771925320548	1000
72.7506055559705	1	39	0	0.939155198023413	92.3649180213137	1000
69.8766322151655	0	38	0	1.09069651602906	90.7602565730701	1000
91.3451615159698	1	38	0	0.862054306049913	127.596136214236	1000
74.3280382144521	1	33	0	0.960703040480043	97.7313082011638	1000
74.8949442573526	1	27	0	0.938066189128229	106.50840762876	1000
67.0301434078508	1	33	0	1.02187492808264	82.8595578932375	1000
65.5671692024592	0	40	0	0.881514557367519	103.305738992154	1000
64.403793485518	1	34	0	1.21993413407951	66.0643794764241	1000
71.9010805048603	1	33	0	1.10321702175173	82.3274511293131	1000
85.9340859499944	0	29	0	0.969783887407578	136.609524616587	1000
89.3773771434589	0	33	0	0.876940308486612	151.463802005049	1000
87.7353228134978	0	32	0	0.913272372026461	144.10047675945	1000
85.3844218765061	0	33	0	0.990774126908886	128.072317009691	1000
73.2390309376232	0	35	0	0.778541660957633	137.188445363336	1000
66.3585822102541	1	34	0	0.943386468885306	88.0237264357326	1000
72.5812660775015	0	40	0	1.11860536400538	90.1187471831619	1000
58.9236822800791	1	30	0	1.12357068067386	68.1033688691478	1000
72.6830949739152	1	30	0	0.977987412243719	96.5115435448455	1000
88.5419086505144	1	31	1	1.02755372036863	110.881034920588	1000
75.9886071856234	0	35	0	0.912993790307849	121.377297401992	1000
83.6864420589272	0	43	0	0.928567590004349	121.417369779157	1000
78.7613354233333	0	40	0	0.958219271617023	114.160450414359	1000
69.3798919372541	1	34	0	1.07795772301355	80.5423292853022	1000
89.2859417992324	0	32	0	1.06708738388242	125.508852153767	1000
74.4143935635367	0	40	0	0.95616043952	108.092031548267	1000
68.028908122302	0	36	1	1.11175687940884	88.3862112471306	1000
75.5318254072916	1	34	0	0.763738011087642	123.759307118385	1000
64.4331440998581	0	35	1	0.967813457824568	97.0899929656958	1000
81.7663685638592	1	39	0	1.14107055134525	85.4417265938406	1000
78.8576991844957	1	35	0	1.16865222283904	83.6439513002813	1000
72.3857879125235	1	36	0	1.08987579959546	81.5447612094145	1000
71.4248054857307	0	38	0	1.01431518094392	99.757100165476	1000
82.3614516988833	1	33	0	1.02044247006363	101.95432988586	1000
67.4406043460693	0	29	0	0.9512054523623	109.304389963262	1000
67.972691325929	0	35	0	0.891304476573448	111.215464661487	1000
78.2503186204115	0	40	0	0.940959509948276	115.500185645479	1000
71.6903941251935	0	34	0	0.98540013771651	107.107952710012	1000
82.2691832297866	0	37	0	0.866249020501064	135.862360978271	1000
73.5250403001679	1	33	0	0.97597604552088	95.1626045136771	1000
84.5187341093623	0	32	1	1.22466765159837	103.520413067643	1000
78.8102121322772	0	37	0	0.903210406098656	124.824056542177	1000
59.9177540558222	1	34	0	0.877230389828352	85.4740243179497	1000
65.6246230893221	1	38	0	0.940216522903743	84.0476440391332	1000
85.2651347519918	0	38	0	1.10787289877108	109.0308052178	1000
80.3641116447815	0	34	0	0.920098146694857	128.588272302904	1000
68.0866968473572	1	35	0	1.15512402872855	73.0649978137863	1000
65.5562626068957	0	38	0	0.880802457278337	105.439501512526	1000
83.1673341603896	1	41	0	0.969057916983193	100.305482362249	1000
69.1522411504233	0	34	0	0.940428385546604	108.256479390453	1000
89.8067968680905	1	33	0	0.945125408851848	120.03004661036	1000
89.5361370377495	1	34	0	0.94507621296565	118.556075696241	1000
64.8462430755444	1	40	0	0.735559162606441	104.076730209532	1000
68.9183645904664	1	32	0	0.876826088227112	100.214758699201	1000
66.1840930359738	1	33	0	1.07005025384071	78.1303292378656	1000
80.175414886455	0	34	0	1.17340726576857	100.5925486531	1000
65.917973595721	0	31	0	0.906740667010197	110.056261327376	1000
61.1902436722192	0	34	0	0.957848438887998	94.0499904369189	1000
91.8009653150422	1	34	0	0.850262727769472	135.109659911689	1000
82.9373465827774	1	35	0	0.937330288678649	109.681457834707	1000
81.3857725764441	0	37	0	1.03676010523346	112.298755049217	1000
70.1818187399167	0	41	0	0.924284832424389	104.405046347311	1000
74.9154384724975	0	38	1	1.02679412079591	103.360744236088	1000
79.7946004918635	0	31	0	0.988627337725048	122.189782204421	1000
65.9808296073487	0	41	1	0.849522922619382	106.793634750162	1000
74.073806471665	0	38	0	0.905983641927552	115.827579710227	1000
76.3297124788738	0	35	0	0.836792154910346	133.024865707085	1000
88.8336476302905	1	40	0	0.894486918510708	117.243812134016	1000
79.9739842776784	0	37	0	1.17192658457073	97.6232035475603	1000
85.2605120248545	1	34	0	0.925337617422584	115.302842335605	1000
76.0615446718993	1	33	0	0.936496735611953	102.595681342789	1000
67.1036101603601	0	38	0	0.908005449574906	104.694798661926	1000
72.4952046083617	0	28	0	1.07754610616966	104.654749930411	1000
63.4982057510245	0	34	0	1.07014114782083	87.3562050840311	1000
82.3001795808792	0	31	0	1.13843399093516	109.442733099269	1000
86.4158231202268	0	29	1	1.10510065247683	120.554081366637	1000
74.5310662993946	0	36	0	0.954233298377446	112.819354384024	1000
67.9925322931072	0	35	0	1.05881309905741	93.6480445406781	1000
83.6133451774388	1	29	0	1.04324589923278	105.026361624663	1000
76.0522661326546	0	34	0	1.17022298915879	95.6790605620721	1000
72.1581980440302	0	37	0	1.02431660393643	100.775786211088	1000
83.9185475055955	1	37	0	1.03214821187784	98.8643118514814	1000
69.5122883547006	0	36	0	0.947037071765168	106.021867282789	1000
84.131750115407	0	38	0	1.01234069030341	117.733730490577	1000
68.9402706971584	0	36	0	1.10017313630791	90.5133816857136	1000
77.9938086748418	1	36	0	1.16093899596844	82.4841489757535	1000
81.9923407790491	1	35	0	1.08140238005302	93.9856809689226	1000
65.6253623408468	1	32	0	1.05459150050744	79.3409931184904	1000
78.046161155079	1	36	0	1.05836289425078	90.5392118597498	1000
74.1677510137505	0	38	0	1.01580176118579	103.436501704978	1000
80.2432386758785	0	44	0	0.960526197238624	111.387888439436	1000
69.3127117422342	0	33	0	1.00757714286817	102.231766361985	1000
74.3504317683876	1	35	0	0.886687181166346	103.941455345051	1000
86.1178334044243	1	28	0	0.963446364268537	118.187080547458	1000
76.2743821227069	0	32	0	1.06741422919793	107.185729826771	1000
81.4351671323408	0	40	0	1.06364428424577	106.336677092304	1000
73.3614544370465	1	34	0	0.956270983741038	96.0017720041051	1000
67.6636391714976	1	37	0	1.01597434717698	80.9834479734909	1000
74.9181020663686	1	37	0	0.949898735990255	95.9032027338628	1000
66.3530015570405	1	32	0	0.893797234627538	94.6524264202732	1000
57.8513607088392	1	35	0	0.956271029716777	74.9908554341242	1000
84.3015602158788	0	36	0	0.80962397311709	150.401821530814	1000
67.2755742097526	1	34	0	0.929777598105471	90.5462835749612	1000
62.4820810397862	1	36	0	0.975631782663314	78.6301881233746	1000
82.8487200099473	1	33	0	0.940483129871457	111.276895376319	1000
74.9110893816104	0	31	0	1.01044899831315	112.234329549245	1000
70.6349648024132	0	37	0	0.923062940844535	109.469502937809	1000
73.6771945348246	1	40	0	1.14153105313924	76.1959309706358	1000
71.8722314454693	0	36	0	1.00312126892399	103.49241775383	1000
82.8601288086682	0	35	0	0.920939101251788	131.211377257981	1000
80.6609191211972	0	34	0	0.916974905348565	129.502777995823	1000
63.1065806889418	0	40	0	0.882269108462091	99.3438712678303	1000
77.6978792639209	0	39	0	0.900306699464513	121.061920872872	1000
80.6540870870715	0	40	0	1.08616427923021	103.133170129754	1000
80.1832155967537	1	37	0	0.919093863213356	106.083357485627	1000
58.853798825463	1	36	0	0.805197174452378	89.7412318726176	1000
73.2554297210611	0	37	0	1.08047579960201	96.9905684150213	1000
91.4188273379956	0	36	0	1.06169653437015	124.375857875746	1000
81.2204909879263	0	31	0	1.12718397809788	109.084941984551	1000
63.2161935552151	0	43	0	0.963852131264131	88.36029718603	1000
63.5051650745834	0	31	0	1.07275701045443	89.6193293136728	1000
78.7752663485349	0	38	0	1.00756316315997	110.760593553021	1000
73.7058789727327	1	31	0	0.797506687961746	118.927071046415	1000
82.5675849862371	0	32	0	1.11123334925431	111.453978196808	1000
77.2363946865263	1	33	0	0.914175666085725	106.72411036129	1000
75.6099622189815	1	31	0	1.27110358428484	76.5439737891008	1000
76.390190995327	0	35	0	1.13464515915998	98.1825559901573	1000
76.2573357239276	1	32	0	1.13775668274132	85.4559718460589	1000
66.0576738670204	1	36	0	1.21999719281785	66.4789595444002	1000
94.863351002804	1	43	0	1.02114106236774	106.382669708474	1000
65.1236371251667	0	38	1	0.956504623201	96.4537794062834	1000
74.872896627752	0	30	0	0.84717520564274	135.024192001638	1000
71.0267224150543	0	37	0	1.05996195894676	95.8597348575812	1000
89.7923108956277	1	35	0	0.931349417983284	119.509445003704	1000
82.9826982422526	1	43	0	1.14671333075409	82.8687626746651	1000
70.889083970919	0	37	0	1.00613885996994	100.792024776652	1000
76.5565890163201	1	34	0	0.975033464759873	98.2551556728875	1000
84.270706082068	1	31	0	1.1061265694561	98.0358086962114	1000
93.7958298830375	1	35	0	0.936577614252263	124.141070307352	1000
77.3015974642802	1	39	0	1.30136424914152	70.8267640700723	1000
67.574956829772	1	32	0	0.969928142475327	88.8293330040695	1000
67.9745847874137	1	32	0	1.00989798434348	85.8181687136386	1000
91.657607017673	1	39	0	0.933400528357957	117.086891238041	1000
60.9729891415952	0	38	0	1.0319271422685	83.705910762304	1000
101.805318813105	1	34	0	1.09638395729119	116.198384649179	1000
73.0652629030264	0	33	0	0.859663113011474	126.30889634902	1000
71.6683184708881	1	34	0	0.998530845223912	89.8168923361688	1000
76.1910627510774	0	39	0	1.06243682990453	100.598103044006	1000
82.3375273653687	1	35	0	0.903311264475578	112.988989115775	1000
77.3059512102639	1	36	0	1.11802524567843	84.8947994267698	1000
61.674656401739	1	41	0	0.974319134302861	73.9821811270373	1000
77.6989531634714	1	38	0	1.10920948907914	84.3506031597528	1000
78.4554199628559	0	40	0	1.05033370239565	103.744039452402	1000
80.1134055775443	1	42	0	0.8758265543314	105.827756706031	1000
67.6499111186995	0	34	0	1.11734544413152	89.1359990801419	1000
59.1682940772551	0	35	0	0.964726232765348	89.4420537129916	1000
72.604759879047	1	36	0	1.18808129769926	75.0306489236142	1000
68.2418653837682	1	37	0	0.9227225052183	89.9297591963021	1000
69.4702854519279	0	33	0	1.15341897311107	89.5082927443995	1000
68.1771992336659	0	36	0	0.897018379144475	109.783900709787	1000
72.0735891475859	1	33	0	1.05888039112234	85.9803979426821	1000
72.7018191733756	0	36	0	1.15312925523619	91.0684889218926	1000
81.2147909275959	0	32	0	0.960206287151506	126.870848505673	1000
82.7754026591869	0	34	0	1.00492681579353	121.266330376525	1000
69.2715956708422	1	40	0	0.902012846519986	90.6627521181307	1000
72.7192630967457	0	34	0	1.10855572812267	96.5751314062999	1000
77.760422236911	1	33	1	1.08291358955781	90.7057906692527	1000
86.2601063414293	1	37	0	0.935455658072571	112.127060531367	1000
74.5806486117601	1	26	0	1.02362450503997	98.0565846451752	1000
63.2819896127901	0	35	0	1.20468666541951	76.6060067742579	1000
76.759209138958	1	36	0	0.994400425201856	94.7739450146342	1000
74.1121173882227	0	44	0	0.906899899420095	108.960378737297	1000
89.5446513718752	1	33	0	1.09960220562649	102.866568986393	1000
77.6204039463909	1	32	0	1.01950959668906	97.07217602762	1000
70.4697215004258	1	44	0	0.903273344911123	88.4180683699989	1000
71.774975463457	0	36	0	1.00142892034365	103.52703267522	1000
71.3044283781314	0	35	0	0.85897912004483	121.057220474325	1000
76.4083227877771	0	37	0	0.934882029029768	116.919939907473	1000
76.3348736341801	1	33	0	0.927802492561607	103.929218842514	1000
82.1932296421106	0	31	0	0.996577844319795	124.858703016836	1000
77.4401814565428	1	38	0	0.742873371475982	125.527295433017	1000
72.2996569126929	0	35	0	1.07193243405859	98.3616096633387	1000
68.2670339096277	1	35	0	1.07575330916668	78.6636459580382	1000
79.914587388544	1	31	0	0.892796436340412	115.182510632579	1000
74.5327976411344	0	32	0	0.994367711502621	112.432448447826	1000
76.3838968930561	1	37	0	0.974495312506246	95.3115891426591	1000
83.7513437521786	0	32	1	0.882606001148723	142.336462096069	1000
89.3616550197379	0	37	0	0.989741918632663	129.161763926027	1000
68.1769456598467	1	40	0	1.1816592424233	68.113267403962	1000
88.4021383842703	1	38	0	0.880029014339689	120.962953004754	1000
68.7732430812008	0	31	0	1.0774314639547	96.632641645095	1000
77.0244830309669	0	35	0	1.05022950584434	106.955070736201	1000
76.6864601667828	0	35	0	0.819000373835238	136.549902355791	1000
72.9516769631103	1	38	0	0.868590469061728	101.136244070586	1000
86.2209698355295	1	36	0	1.09612859566311	96.5764337882913	1000
70.2174540668501	0	31	0	0.927791660155623	114.574670244438	1000
80.1212603608097	0	34	0	0.883517714679489	133.507566419794	1000
74.9006481124147	1	39	0	1.17520763243973	75.9939074092432	1000
68.3293969815648	1	38	0	0.961810887491084	85.5469440705379	1000
84.6865698661141	1	42	0	1.02669199107668	95.4304283828194	1000
60.8647431577811	0	32	1	0.979951532867607	93.1649287485792	1000
71.1558731098971	1	33	0	1.1115649544926	80.8623043023568	1000
64.2863843479834	0	34	0	1.02653569821044	92.1973232771279	1000
76.4716604471011	0	39	0	1.01082811048792	106.123627540573	1000
77.0096214913317	1	35	0	1.08664194896717	87.8484798030258	1000
67.0618009625465	0	41	0	1.08994523018368	84.6005595234926	1000
80.0445543603852	1	37	0	1.03358250246041	94.1695069437506	1000
67.6399029804821	0	36	0	1.11515816114885	87.6127579806839	1000
80.1106066954415	1	42	0	1.06170791572031	87.2966283711695	1000
76.8051007143068	1	37	0	1.05096024121738	88.8643217229569	1000
80.5610843317223	1	38	0	0.955226322060153	101.556008395541	1000
68.2815644281618	1	35	0	1.09608696087163	77.2207792452594	1000
75.7185755811003	0	34	0	0.959796658388418	116.143944273242	1000
71.6079550281878	0	33	0	0.920709892684648	115.581877046024	1000
64.7542864201049	1	31	0	1.00459386331855	82.9451368896173	1000
76.1539358952183	0	34	0	1.00249934626793	111.835999845792	1000
89.5560220962242	1	35	0	0.914384724564433	121.406394275661	1000
70.2936185518375	1	42	0	0.93716194902794	86.7788236043936	1000
73.5162423360615	1	39	0	0.946039152070857	92.6578019574126	1000
80.3516387268788	0	34	0	0.900185266562044	131.412357566651	1000
75.2715818513141	1	38	1	0.989720161163637	91.5809673979533	1000
91.0894275926828	1	31	0	0.866369081518628	135.293818741983	1000
80.7380115186299	0	35	0	0.871044814235466	135.174369378474	1000
94.5965973730477	0	37	0	0.860760263526829	157.216467398471	1000
77.6630073533651	1	30	0	1.00220431193786	100.632219468676	1000
66.9600683814282	1	39	0	1.01004650281219	79.046441241133	1000
78.2275306800583	1	33	0	0.988553947277159	99.9607380354245	1000
68.3767249255914	1	29	0	0.960641603519206	93.2730787697824	1000
67.8148960742498	0	31	0	1.26422886165869	81.206987738964	1000
73.592320593288	1	29	0	0.90690127362327	106.336385501848	1000
82.3418746736104	0	34	0	1.09387143309224	110.822473324161	1000
77.6241906270107	1	38	0	0.990867725562084	94.3339463670611	1000
81.3605198466912	1	33	0	0.968844516858519	106.079102352458	1000
82.1890608698751	1	31	0	0.869106615285814	121.689719388994	1000
73.7221207847932	0	34	0	0.984659490760232	110.226271627084	1000
58.9839281273352	0	35	0	1.06628338395603	80.6710765761851	1000
81.2132814712639	1	36	0	0.868826441956368	114.766145959261	1000
93.1675700658453	0	37	0	0.914958700301419	145.669290768424	1000
75.4391569745602	0	34	0	1.01203660729646	109.742278612184	1000
65.4964975428691	0	35	0	1.09696098211635	87.0730382762331	1000
72.2934143350661	0	39	0	0.934229930998569	108.551002000671	1000
68.3086465789775	1	41	0	0.987141870252037	80.8756401638564	1000
74.6883551322057	0	32	1	1.01262049664042	110.636248298351	1000
80.2461923949005	1	37	0	0.979117006753217	99.6583045931028	1000
81.7880977069521	0	35	0	1.09104688207752	109.320975216808	1000
76.7847164673027	1	40	0	1.16867198214686	77.565497412465	1000
68.3123862100446	0	38	0	1.0220585969459	94.6872133881694	1000
81.354270710461	0	39	0	1.0414515634855	109.579712663748	1000
85.8258264734589	0	34	0	0.974509769224815	129.659745817966	1000
93.9418892022379	1	39	0	1.0925652918328	102.522619221368	1000
71.3875061463738	1	38	0	1.05744208337502	81.2928260274644	1000
78.6413288394857	1	31	0	1.01834467580098	99.3731309758414	1000
84.5089359912613	0	32	0	1.15582412242861	109.673609961122	1000
74.1320947740444	1	40	0	1.03802543774402	84.3110902182446	1000
79.0415741505121	1	33	0	0.961265062309388	103.868205827848	1000
76.6255262169278	1	40	0	0.953369297391386	94.8852568677017	1000
73.9983769668047	0	37	0	0.983832714553424	107.598362715564	1000
76.2745265794071	1	31	0	0.981276462141471	100.02327410927	1000
82.5960113391994	0	33	0	1.01830173068716	120.540745916059	1000
78.1293670658159	0	31	0	1.08612560712945	108.900093985873	1000
71.5820462638723	0	36	0	1.04022971525686	99.3975537627135	1000
59.9499361221466	0	25	0	1.07665444173252	88.9360285747877	1000
69.2679138260845	0	40	1	0.973251236372582	98.8495388180861	1000
74.8504858481596	1	36	0	0.99385982111274	92.467530357901	1000
58.3258622500674	0	38	0	1.0886555959497	75.8993984522535	1000
93.5581639020875	1	34	0	0.886190875716319	132.113351626739	1000
64.6256822960266	1	40	0	1.11156641398436	68.6366620170444	1000
66.7806204865065	1	36	0	1.26799181682038	64.6626900362395	1000
86.7700864426152	1	32	0	0.960765667171751	115.149681128809	1000
60.2498762643133	0	35	0	1.10424471697108	79.5696837259652	1000
80.7529409319236	1	38	0	1.10114195282587	88.308323423676	1000
72.463807961102	0	30	1	1.01001915241381	109.61039226984	1000
78.4982073080507	1	35	0	0.936795549451094	103.870123563908	1000
81.8836338329641	0	32	0	0.872667677522085	140.747106731632	1000
68.1452680397261	1	30	0	1.04634383436579	84.574686961931	1000
69.8886756999536	1	43	0	1.00108135443156	79.9457907019008	1000
55.5783192250305	1	36	0	0.902713842433536	75.5918676141892	1000
68.1276315934374	1	37	0	0.85078825781366	97.3700645520109	1000
77.9063090688644	0	35	0	0.917462371340032	123.834361976232	1000
78.8852979322549	0	30	0	1.09043826824321	110.523638691115	1000
91.853389534676	1	35	0	0.904009217960131	125.949966565916	1000
75.4862723398803	0	40	0	0.98651691453625	106.274959275063	1000
78.5593176567506	1	40	1	1.0591150501262	87.567105093332	1000
75.5629396564453	0	33	0	0.786798651118354	142.723839259315	1000
71.4361818758241	0	41	0	1.02857955777573	95.4955300605681	1000
80.8325067288721	1	41	0	1.00414021041441	94.0834668899274	1000
78.5638422733686	0	38	0	0.831052490160958	133.925086407457	1000
75.9769617433451	0	41	0	0.923626308215305	113.106698529366	1000
69.1267688299594	1	39	0	0.951677915025268	86.6092084183995	1000
74.6994753257751	1	37	0	0.933711208534339	97.2811359449116	1000
81.0956896643865	1	29	0	0.946224336447021	112.308613547259	1000
80.2489267655405	1	37	0	0.98979799623842	98.5862430322982	1000
71.4660749573461	1	35	0	1.08598547821782	81.5739779147472	1000
70.1458584796915	0	32	0	0.987285277348905	106.573844595429	1000
78.9463293072076	0	34	0	0.942869824046354	123.268915182962	1000
83.2942156205071	1	32	0	1.069101791473	99.3358403878693	1000
75.9134541215827	1	40	0	1.10574004226341	81.049836832532	1000
72.6867291327594	0	34	0	0.985880249764522	108.543626789821	1000
68.677459196464	0	31	0	1.09027351117526	95.3614311720477	1000
71.920362063864	0	35	0	0.997811937944074	105.113856985156	1000
64.664537573633	0	31	0	0.973874252721133	100.521114162665	1000
69.94829	1	31	0	0.9127153	98.61767	1000
