# Supplementary material for: Efficient simulation of clinical target response surfaces
Source: CPT Pharmacometrics Syst Pharmacol. 2022 Mar 11;11(4):512–23. doi: 10.1002/psp4.12779 (PMC9007598; doi:10.1002/psp4.12779)
Supplement: Supplementary file 4 — Supplementary Material4 [file PSP4-11-512-s001.zip › SI-Code/02-Scripts/S201-Antibiotics-IsoboleSimulations.R]

#### HEADER ================================================================
#
# [DESCRIPTION]
# 
# This script runs simulations with the antibiotics model of the paper.
# This script depends strongly on the modeling and simulation toolbox IQRtools by IntiQuan.
# More on IQRtools can be found here: https://iqrtools.intiquan.com/
#
# [AUTHOR]
# Daniel Lill (daniel.lill@intiquan.com)
#
# [CLEANING]
rm(list = ls())
#
# [INPUT]
#
# [OUTPUT]
.outputFolder <- "../03-Output/S201-Antibiotics-IsoboleSimulations"
#
# [OTHER]

## Preliminaries ====

try(setwd(dirname(rstudioapi::getSourceEditorContext()$path)))

library(populationIsoboles)
library(ggplot2)
library(IQRtools)

aux_version("IQRtools", minVersion = "1.4")


#--------------------------------------------------------------------------#
# Load Model and Parameter information ----
#--------------------------------------------------------------------------#
# .. Model -----
model        <- IQRmodel("../01-Models/02-Antibiotics/Model.txt")
# .. Parameter information -----
parameterGPF <- load_GPF("../01-Models/02-Antibiotics/Parameters.xls")
covariates   <- read.csv("../01-Models/02-Antibiotics/Covariates.csv")

# .. Show the basic PKPD model for one parameter without covariates -----
# Drug 1 = MER, ADM 2 (model was built for three drugs in the original publication)
# Drug 2 = VAN, ADM 3
dosing     <- rbind(IQRdosing(c(0,8,16), ADM = rep(2,3), AMT = rep(1000,3), TINF = rep(1,3)),
                    IQRdosing(c(0,12),   ADM = rep(3,2), AMT = rep(1000,2), TINF = rep(1,2)))
pars       <- sampleIndParamValues(parameterGPF)$typicalIndParamValues
pars       <- pars[setdiff(names(pars), c("ID", "ID.POP"))]
simtime    <- seq(0,24)
sim        <- sim_IQRmodel(model, simtime = simtime,
                           parameters = pars,
                           dosingTable = dosing, FLAGoutputsOnly = TRUE)
IQRggplot(sim,aes(x=TIME,y=OUTPUT1)) +
  geom_line() +
  geom_hline(yintercept = log10(1000), linetype = 2, color = "blue") +
  annotate("text", 24, 2.8, label = "Bactericidal endpoint", color = "blue", hjust = 1) +
  labs(x = "Time [h]", y  = "log10(Bacteria/mL)") +
  guides(color = FALSE)

# .. Implement the model with covariates and equivalent doses -----
dosing         <- rbind(IQRdosing(c(0,8,16), ADM = rep(2,3), AMT = rep(1000,3), TINF = rep(1,3)),
                        IQRdosing(c(0,12),   ADM = rep(3,2), AMT = rep(1000,2), TINF = rep(1,2)))
pars           <- sampleIndParamValues(parameterGPF, data = covariates, Nsamples = 5, FLAG_SAMPLE = 1)$indParamValues
pars$Tlag1_x2  <- pars$Tlag1_x3 <- pars$ID.POP <- NULL
eventTable     <- create_IQReventTable(dosing, pars)
sim            <- sim_IQRmodel(model, simtime = simtime, eventTable = eventTable, FLAGoutputsOnly = TRUE)
IQRggplot(sim,aes(x=TIME,y=OUTPUT1,col=as.factor(ID))) +
  geom_line() +
  scale_color_manual(values = rep("grey",length(unique(sim$ID)))) +
  geom_hline(yintercept = log10(1000), linetype = 2, color = "blue") +
  annotate("text", 24, 2.8, label = "Bactericidal endpoint", color = "blue", hjust = 1) +
  labs(x = "Time [h]", y  = "log10(Bacteria/mL)") +
  guides(color = FALSE)


#--------------------------------------------------------------------------#
# Define functions to simulate populations ----
#--------------------------------------------------------------------------#

#' Simulate model and determine success rate
#'
#' @param AMTx1,AMTx2 Vector of doses, must have same lengths.
#' @param samplingResult Output from [IQRtools::sampleIndParamValues()]
#'
#' @return Vector of success rates for each dose combination, of length length(AMTx1)
objectiveFunction <- function(AMTx1,AMTx2, samplingResult) {
  # Optimal opportunity to parallelize simulations
  pars          <- samplingResult$indParamValues
  pars$Tlag1_x2 <- pars$Tlag1_x3 <- pars$ID.POP <- NULL
  ncores    <- ifelse(.Platform$OS.type=="windows",1,min(parallel::detectCores(), 8))
  cureRates <- parallel::mclapply(
    X = seq_along(AMTx1),
    mc.cores = ncores, FUN = function(i) {
      dosing <- rbind(IQRdosing(c(0,8,16), ADM = rep(2,3), AMT = rep(AMTx1[i],3), TINF = rep(1,3)),
                      IQRdosing(c(0,12),   ADM = rep(3,2), AMT = rep(AMTx2[i],2), TINF = rep(1,2)))
      eventTable <- create_IQReventTable(dosing, pars)
      sim <- sim_IQRmodel(model,simtime = seq(0,24, length.out = 50),
                          eventTable = eventTable,FLAGoutputsOnly = TRUE)
      bacteriaFinal <- sim[sim$TIME==24, "OUTPUT1"]
      mean(bacteriaFinal < log10(1000)) # Fraction of patients with bacteria reduced by over 1000-fold
    })
  unlist(cureRates)
}

# Demonstrate objective Function
samplingResult <-  sampleIndParamValues(parameterGPF, data = covariates, Nsamples = 50)
AMTx1 <- c(100,500)
AMTx2 <- c(200,500)
# Dose combination 1: Drug 1 = 100mg, Drug 2 = 500mg
# Dose combination 2: Drug 1 = 200mg, Drug 2 = 500mg
objectiveFunction(AMTx1, AMTx2, samplingResult)


#--------------------------------------------------------------------------#
# Run the simulations ----
#--------------------------------------------------------------------------#
set.seed(1234)                   # No seed was set in simulations for Figures in publication

runPopulationIsoboles(
  Npop                  = 10,    # Value used in publication: 500
  Nsubj                 = 40, # Value used in publication: 1000
  itermin               = 4,     # Value used in publication: 6
  itermax               = 5,     # Value used in publication: 6
  objectiveValue        = 0.95,  # Target cure rate in each population
  gridInfo              = list(AMTx1Max = 1000, AMTx2Max = 1000,offset = 0), 
  objectiveFunction     = objectiveFunction,
  sampleIndividuals     = sampleIndParamValues,
  argsSampleIndividuals = list(spec = parameterGPF, data = covariates, Nsamples = Nsubj, FLAG_SAMPLE = 1),
  FLAGverbose           = TRUE,
  .outputFolder         = .outputFolder
)


#--------------------------------------------------------------------------#
# Plot results ----
#--------------------------------------------------------------------------#

## Spaghetti plot of isoboles
plotSpaghetti(file.path(.outputFolder, "Simulations")) +
  labs(x = "Meropenem TID mg", y = "Vancomycin BID mg")

## Spaghetti with confidence levels overlaid
plotQuantiles(file.path(.outputFolder, "Simulations")) +
  labs(x = "Meropenem TID mg", y = "Vancomycin BID mg")

## Confidence level response surface
plotCLRS(file.path(.outputFolder, "Simulations"))+
  labs(x = "Meropenem TID mg", y = "Vancomycin BID mg")


#--------------------------------------------------------------------------#
# Clean up output folder ----
#--------------------------------------------------------------------------#
unlink(.outputFolder, recursive = TRUE)

# Exit ----
