# Supplementary material for: Efficient simulation of clinical target response surfaces
Source: CPT Pharmacometrics Syst Pharmacol. 2022 Mar 11;11(4):512–23. doi: 10.1002/psp4.12779 (PMC9007598; doi:10.1002/psp4.12779)
Supplement: Supplementary file 4 — Supplementary Material4 [file PSP4-11-512-s001.zip › SI-Code/02-Scripts/S101-Malaria-IsoboleSimulations.R]

#### HEADER ================================================================
#
# [DESCRIPTION]
# 
# This script runs simulations with the malaria model of the paper.
# This script depends strongly on the modeling and simulation toolbox IQRtools by IntiQuan.
# More on IQRtools can be found here: https://iqrtools.intiquan.com/
# 
#
# [AUTHOR]
# Daniel Lill (daniel.lill@intiquan.com)
#
# [CLEANING]
rm(list = ls())
#
# [INPUT]
#
# [OUTPUT]
.outputFolder <- "../03-Output/S101-Malaria-IsoboleSimulations"
#
# [OTHER]

## Preliminaries ====

try(setwd(dirname(rstudioapi::getSourceEditorContext()$path)))

library(populationIsoboles)
library(ggplot2)
library(IQRtools)

source("Resources/generateEventTable_malariaModel.R")

aux_version("IQRtools", minVersion = "1.4")


#--------------------------------------------------------------------------#
# Load Model and Parameter information ----
#--------------------------------------------------------------------------#
# .. Model -----
model           <- IQRmodel("../01-Models/01-Malaria/Model.txt")

# .. Parameter information -----
parameterGPF    <- load_GPF("../01-Models/01-Malaria/Parameters.xlsx")        # Parameter estimates
covariates      <- read.csv("../01-Models/01-Malaria/Covariates.csv")         # Patient covariate data
equivalentDoses <- read.csv("../01-Models/01-Malaria/EquivalentDoseInfo.csv") # Information to scale down doses based on patient weight


# .. Show the basic PKPD model for one parameter without covariates -----
dosing <- IQRdosing(c(0,0), c(1,2), c(500,500))                  # Dosing input: Patient will receive 500mg of each drug at time=0
pars <- sampleIndParamValues(parameterGPF)$typicalIndParamValues # Sample one parameter
pars <- pars[setdiff(names(pars), c("ID", "ID.POP"))]            
pars <- cbind(pars, PLbase = 9.)                                 # Set initial Parasitemia on natural log-scale
simtime    <- seq(0,24*28,24) 
sim <- sim_IQRmodel(model, simtime = simtime,                    # Simulate model
                    parameters = pars,
                    dosingTable = dosing, FLAGoutputsOnly = TRUE)
IQRggplot(sim,aes(x=TIME,y=exp(OUTPUT1))) +
  geom_line() +
  scale_y_log10() +
  geom_hline(yintercept = 10, linetype = 2, color = "blue") +
  annotate("text", 600, 3, label = "LLOQ", color = "blue") +
  labs(x = "Time [h]", y  = "Parasitemia [p/mL]") +
  guides(color = FALSE)


# .. Implement the model with covariates and equivalent doses -----
dosing         <- IQRdosing(c(0,0), c(1,2), c(500,500))
samplingResult <- sampleIndParamValues(parameterGPF, data = covariates, Nsamples = 5, FLAG_SAMPLE = 1)
# Build an IQReventTable containing the model parameters and dosing events for each individual of the population. 
# This function is custom to the Malaria model and is found in the Resources folder
eventTable     <- generateEventTable_malariaModel(samplingResult, dosing, equivalentDoses) 
simtime        <- seq(0,24*28,24)
sim            <- sim_IQRmodel(model, simtime = simtime, eventTable = eventTable, FLAGoutputsOnly = TRUE)
IQRggplot(sim,aes(x=TIME,y=exp(OUTPUT1),col=as.factor(ID))) +
  geom_line() +
  scale_color_manual(values = rep("grey",length(unique(sim$ID)))) +
  scale_y_log10() +
  geom_hline(yintercept = 10, linetype = 2, color = "blue") +
  annotate("text", 600, 3, label = "LLOQ", color = "blue") +
  labs(x = "Time [h]", y  = "Parasitemia [p/mL]") +
  guides(color = FALSE)


#--------------------------------------------------------------------------#
# Define functions to simulate populations ----
#--------------------------------------------------------------------------#

#' Simulate model and determine cure rate
#'
#' @param AMTx1,AMTx2 Vector of doses, must have same lengths
#' @param parsIndiv output from [IQRtools::sampleIndParamValues()]
#'
#' @return Vector of success rates for each dose combination, of length length(AMTx1)
objectiveFunction <- function(AMTx1,AMTx2, samplingResult) {
  # Optimal opportunity to parallelize simulations - if not on windows use up to eight cores
  ncores    <- ifelse(.Platform$OS.type=="windows",1,min(parallel::detectCores(), 8))
  cureRates <- parallel::mclapply(
    X = seq_along(AMTx1),
    mc.cores = ncores, FUN = function(i) {
      dosing <- IQRdosing(TIME = c(0,0), ADM = c(1,2), AMT = c(AMTx1[i], AMTx2[i]))
      eventTable <- generateEventTable_malariaModel(samplingResult  = samplingResult, 
                                                    dosing          = dosing, 
                                                    equivalentDoses = equivalentDoses)
      sim <- sim_IQRmodel(model,simtime = seq(0,24*28,24),
                          eventTable = eventTable,FLAGoutputsOnly = TRUE)
      PLfinal <- sim[sim$TIME==24*28, "OUTPUT1"]
      mean(PLfinal < log(10)) # Fraction of patients with parasitemia less than LOQ of 10parasites/mL
    })
  unlist(cureRates)
}

# Demonstrate objective function at two different dose combinations on a population of 50 patients
samplingResult <-  sampleIndParamValues(parameterGPF, data = covariates, Nsamples = 50)
AMTx1 <- c(100,320)
AMTx2 <- c(200,500)
# Dose combination 1: Drug 1 = 100mg, Drug 2 = 200mg
# Dose combination 2: Drug 1 = 320mg, Drug 2 = 500mg
objectiveFunction(AMTx1, AMTx2, samplingResult)


#--------------------------------------------------------------------------#
# Run the simulations ----
#--------------------------------------------------------------------------#
# The requirements to run fastIsoboles are 
# * The objective function
# * The objective value, i.e. the efficacy target
# * The grid dimensions, i.e. AMTx1Max and AMTx2Max
# All other arguments are problem specific for the application to confidence level response surfaces
# * The sampling function sampleIndividuals is the function to sample from the uncertainty distribution and required for the objective function
# * itermin and itermax restrict the number of iterations for the fastIsoboles algorithm
# * All simulation results are stored in .outputFolder 

# The function runPopulationIsoboles loops over the number of populations and calls the fastIsoboles algorithm.
set.seed(1234)                   # No seed was set in simulations for Figures in publication, therefore results will look slightly different
runPopulationIsoboles(
  Npop                  = 10,    # Value used in publication: 750
  Nsubj                 = 50, # Value used in publication: 1500
  itermin               = 4,     # Value used in publication: 6
  itermax               = 5,     # Value used in publication: 6
  objectiveValue        = 0.95,  # Target cure rate in each population
  gridInfo              = list(AMTx1Max = 10240, AMTx2Max = 5120, offset = 0.0001), # Offset necessary due to dose dependent covariate
  objectiveFunction     = objectiveFunction,
  sampleIndividuals     = sampleIndParamValues,
  argsSampleIndividuals = list(spec = parameterGPF, data = covariates, Nsamples = Nsubj, FLAG_SAMPLE = 1),
  FLAGverbose           = TRUE,
  .outputFolder         = .outputFolder
)

#--------------------------------------------------------------------------#
# Plot results ----
#--------------------------------------------------------------------------#
# The plotting functions will call aggregateIsoboles() in the background, if any confidence levels are displayed.


## Spaghetti plot of isoboles
plotSpaghetti(.inputFolder = file.path(.outputFolder, "Simulations"))

## Spaghetti with confidence levels overlaid
plotQuantiles(.inputFolder = file.path(.outputFolder, "Simulations"))

## Confidence level response surface
# In the Figures of the paper, the axes were scaled to 1000mgx1000mg for didactical reasons. 
# This can be done simply by relabeling the axes. The other option would have been to change it 
# in the model, but this is not how the simulations underlying the figures were set up.
plotCLRS(.inputFolder = file.path(.outputFolder, "Simulations"))+
  scale_x_continuous(n.breaks = 3, labels = c(0,500,1000)) + 
  scale_y_continuous(n.breaks = 3, labels = c(0,500,1000))

## Plot the algorithm at different iterations and evaluated grid points
isobole_paths <- populationIsoboles:::readRDS.zipped(file.path(.outputFolder, "Simulations/0001.zip@#@0001_01_pathlist.rds"))
isobole_paths <- rbindlist(isobole_paths, idcol = "iteration")
grid          <- populationIsoboles:::readRDS.zipped(file.path(.outputFolder, "Simulations/0001.zip@#@0001_02_grid.rds"))

ggplot(grid, aes(x,y)) + 
  geom_tile(aes(fill = objvalueCum)) + 
  geom_path(aes(xp,yp, group = iteration, color = factor(iteration)), data = isobole_paths) + 
  scale_color_brewer(palette = "Reds") + 
  scale_fill_viridis_c() + 
  theme_bw()


#--------------------------------------------------------------------------#
# Clean up output folder ----
#--------------------------------------------------------------------------#
unlink(.outputFolder, recursive = TRUE)

# Exit ----
