# Supplementary material for: Efficient simulation of clinical target response surfaces
Source: CPT Pharmacometrics Syst Pharmacol. 2022 Mar 11;11(4):512–23. doi: 10.1002/psp4.12779 (PMC9007598; doi:10.1002/psp4.12779)
Supplement: Supplementary file 4 — Supplementary Material4 [file PSP4-11-512-s001.zip › SI-Code/02-Scripts/S001-Installation.R]

if (!require("devtools")) 
  install.packages("devtools")
devtools::install_github("IntiQuan/populationIsoboles", ref = "main")

if (!require("IQRtools")) 
  install.packages(
    "IQRtools", 
    repos = c("https://iqrtools.intiquan.com/rrepo","https://cran.r-project.org/"), 
    dependencies = TRUE)
