# Supplementary material for: Efficient simulation of clinical target response surfaces
Source: CPT Pharmacometrics Syst Pharmacol. 2022 Mar 11;11(4):512–23. doi: 10.1002/psp4.12779 (PMC9007598; doi:10.1002/psp4.12779)
Supplement: Supplementary file 4 — Supplementary Material4 [file PSP4-11-512-s001.zip › SI-Code/02-Scripts/Resources/generateEventTable_malariaModel.R]

#' Calculate parameter values for simulation at given dose
#' 
#' The difficulty in this model is the dose-dependent covariates, hence this function
#'
#' @param samplingResult result from calling [IQRtools::sampleIndParamValues()]
#' @param dosing IQRdosing
#' @param equivalentDoses data.frame(WT_lt, equivDoseFactor). Check wether actual weight is less than WT_lt. Then, use equivDoseFactor to scale down doses
#'
#' @return eventTable
#' @export
#'
#' @examples
generateEventTable_malariaModel <- function(samplingResult, dosing, equivalentDoses) {
  pars <- samplingResult$indParamValues
  pars <- pars[setdiff(names(pars), "ID.POP")]
  pars <- cbind(pars, PLbase = samplingResult$sampledData$PLbase)
  eventTable <- create_IQReventTable(dosing, pars)

  # Adjust doses to weight equivalent doses and set dose specific covariates
  for (i in samplingResult$sampledData$ID) {
    
    # Get weight of individual
    WT0 <- unlist(samplingResult$sampledData[samplingResult$sampledData$ID == i, "WT0"])
    
    # Parameters depending on weight and apparent of drug 1
    AUC <- eventTable[eventTable$ID == i & eventTable$ADM == 1, "AMT"] / WT0^0.75
    beta_kax1_AUC <- samplingResult$popParamValues$`beta_kax1(AUC1)`
    eventTable[eventTable$ID == i, "kax1"] <- eventTable[eventTable$ID == i, "kax1"] * (AUC / 7.37021451809472)^beta_kax1_AUC
    beta_CLx1_AUC <- samplingResult$popParamValues$`beta_CLx1(AUC1)`
    eventTable[eventTable$ID == i, "CLx1"] <- eventTable[eventTable$ID == i, "CLx1"] * (AUC / 7.37021451809472)^beta_CLx1_AUC
    
    # weight equivalent doses
    equivDoseFactor <- equivalentDoses[sum(WT0 < equivalentDoses$WT0_lt), "equivDoseFactor"]
    eventTable[eventTable$ID == i, "AMT"] <- eventTable[eventTable$ID == i, "AMT"] * equivDoseFactor
    
  }
  eventTable
}
